# Supplementary material for: Genomic epidemiology of highly pathogenic avian influenza A (H5N1) virus in wild birds in South Korea during 2021–2022: Changes in viral epidemic patterns
Source: Virus Evol. 2024 Feb 7;10(1):veae014. doi: 10.1093/ve/veae014 (PMC10919474; doi:10.1093/ve/veae014)
Supplement: veae014_Supp [file veae014_supp.zip]

Archive with 3 entries (3 files):
- suppl_data/Appendix Video 1_Rivision.mp4
- suppl_data/Supplementary_figures_and_tables_revision_clean.docx
- suppl_data/Table S3_revision.xlsx
