# Supplementary material for: Genomic epidemiology of highly pathogenic avian influenza A (H5N1) virus in wild birds in South Korea during 2021–2022: Changes in viral epidemic patterns
Source: Virus Evol. 2024 Feb 7;10(1):veae014. doi: 10.1093/ve/veae014 (PMC10919474; doi:10.1093/ve/veae014)
Supplement: veae014_Supp [file veae014_supp.zip › suppl_data/Table S3_revision.xlsx]

## Sheet: Sheet1
We gratefully acknowledge the authors, originating and submitting laboratories of the sequences from GISAID’s EpiFlu™ Database on which this research is based. The list is detailed below.
All submitters of data may be contacted directly via www.gisaid.org
Segment ID	Segment	Country	Collection date	Isolate-ID	Isolate name	Originating Lab	Submitting Lab	Authors
EPI700478	HA	United States	2011-May-04	EPI_ISL_208448	A/goose/Interior Alaska/11PG00149/2011		Import from public-domain	Das,S.R.; Halpin,R.A.; Lin,X.; Simenauer,A.; Akopov,A.; Fedorova,N.; Puri,V.; Stockwell,T.; Amedeo,P.; Katzel,D.; Schobel,S.; Shrivastava,S.; Hill,N.; Puryear,W.; Bao,Y.; Sanders,R.; Zhdanov,S.; Kiryutin,B.; Lipman,D.J.; Tatusova,T.; Runstadler,J.
EPI700470	HA	United States	2011-May-04	EPI_ISL_208447	A/goose/Interior Alaska/11PG00148/2011		Import from public-domain	Das,S.R.; Halpin,R.A.; Lin,X.; Simenauer,A.; Akopov,A.; Fedorova,N.; Puri,V.; Stockwell,T.; Amedeo,P.; Katzel,D.; Schobel,S.; Shrivastava,S.; Hill,N.; Puryear,W.; Bao,Y.; Sanders,R.; Zhdanov,S.; Kiryutin,B.; Lipman,D.J.; Tatusova,T.; Runstadler,J.
EPI750419	HA	United States	2015-May-07	EPI_ISL_220016	A/cackling goose/Alaska/UGAI15-3902/2015		Import from public-domain	Ramey,A.M.; Pearce,J.M.; Reeves,A.B.; Poulson,R.L.; Dobson,J.; Lefferts,B.; Spragens,K.; Stallknecht,D.E.
EPI750376	HA	United States	2015-May-09	EPI_ISL_219995	A/greater white-fronted goose/Alaska/UGAI15-3913/2015		Import from public-domain	Ramey,A.M.; Pearce,J.M.; Reeves,A.B.; Poulson,R.L.; Dobson,J.; Lefferts,B.; Spragens,K.; Stallknecht,D.E.
EPI750369	HA	United States	2015-May-08	EPI_ISL_218501	A/greater white-fronted goose/Alaska/UGAI15-3903/2015		Import from public-domain	Ramey,A.M.; Pearce,J.M.; Reeves,A.B.; Poulson,R.L.; Dobson,J.; Lefferts,B.; Spragens,K.; Stallknecht,D.E.
EPI1301160	HA	Chile	2017-Jun-14	EPI_ISL_327608	A/kelp gull/Chile/C27585/2017		Import from public-domain	Bravo-Vasquez,N.; Bahl,J.; Hamilton-West,C.; Schultz-Cherry,S.
EPI1298535	HA	Chile	2016-May-27	EPI_ISL_326963	A/kelp gull/Chile/C12396/2016		Import from public-domain	Jimenez-Bluhm,P.; Hamilton,C.; van Bakel,H.; Kriti,D.; Schultz-Cherry,S.
EPI1298472	HA	Chile	2016-May-27	EPI_ISL_326962	A/kelp gull/Chile/C12395/2016		Import from public-domain	Jimenez-Bluhm,P.; Hamilton,C.; van Bakel,H.; Kriti,D.; Schultz-Cherry,S.
EPI837436	HA	United States	2012-Nov-09	EPI_ISL_234319	A/shorebird/Delaware Bay/558/2012		Import from public-domain	Araujo,J.D.; Petry,M.V.; Fabrizio,T.; Walker,D.; Ometto,T.; Thomazelli,L.M.; Scherer,A.L.; Serafini,P.; Neto,I.S.; Krauss,S.; Webster,R.G.; Webby,R.J.; Durigon,E.L.
EPI837454	HA	United States	2012-Nov-02	EPI_ISL_234315	A/shorebird/Delaware Bay/548/2012		Import from public-domain	Araujo,J.D.; Petry,M.V.; Fabrizio,T.; Walker,D.; Ometto,T.; Thomazelli,L.M.; Scherer,A.L.; Serafini,P.; Neto,I.S.; Krauss,S.; Webster,R.G.; Webby,R.J.; Durigon,E.L.
EPI837435	HA	United States	2012-Nov-09	EPI_ISL_234314	A/shorebird/Delaware Bay/556/2012		Import from public-domain	Araujo,J.D.; Petry,M.V.; Fabrizio,T.; Walker,D.; Ometto,T.; Thomazelli,L.M.; Scherer,A.L.; Serafini,P.; Neto,I.S.; Krauss,S.; Webster,R.G.; Webby,R.J.; Durigon,E.L.
EPI403268	HA	United States	2010-May-20	EPI_ISL_131484	A/shorebird/Delaware Bay/380/2010		Import from public-domain	Wentworth,D.E.; Dugan,V.; Halpin,R.; Lin,X.; Bera,J.; Ghedin,E.; Fedorova,N.; Overton,L.; Tsitrin,T.; Stockwell,T.; Amedeo,P.; Bishop,B.; Chen,H.; Edworthy,P.; Gupta,N.; Katzel,D.; Li,K.; Schobel,S.; Shrivastava,S.; Thovarai,V.; Wang,S.; Bahl,J.; Krauss,S.; Webster,R.G.; Webby,R.J.; Smith,G.J.; Bao,Y.; Sanders,R.; Dernovoy,D.; Kiryutin,B.; Lipman,D.J.; Tatusova,T.
EPI1859162	HA	United States	2020-Dec-28	EPI_ISL_1915583	A/chicken/California/32213-1/2000	National Veterinary Services Laboratories - USDA	Centers for Disease Control and Prevention
EPI1897205	HA	Chile	2019-Dec-05	EPI_ISL_4062118	A/chicken/Rapa Nui/CT2170/2019		Import from public-domain	Tan,S.; Sharp,B.; Jimenez-Bluhm,P.; Hamilton-West,C.; Schultz-Cherry,S.
EPI329006	HA	Argentina	2010-Jun-29	EPI_ISL_94361	A/rosy-billed pochard/Argentina/CIP051-1977/2010		Import from public-domain	Rimondi,A.; Xu,K.; Craig,M.I.; Shao,H.; Ferreyra,H.; Rago,M.V.; Romano,M.; Uhart,M.; Sutton,T.; Perez,D.R.; Pereda,A.
EPI1154417	HA	United States	2016-Oct-22	EPI_ISL_294069	A/pintail duck/Illinois/16OS1650/2016		Import from public-domain	Killian,M.; Franzen,K.; Camp,P.; Stuber,T.; Robbe-Austerman,S.; Lauterbach,S.; Nolting,J.; Bowman,A.
EPI1007535	HA	United States	2015-Oct-27	EPI_ISL_266513	A/northern pintail/California/HS052A/2015		Import from public-domain
EPI1007511	HA	United States	2015-Oct-27	EPI_ISL_266511	A/northern pintail/California/HS052B/2015		Import from public-domain
EPI1007463	HA	United States	2015-Oct-27	EPI_ISL_266509	A/northern pintail/California/HS023/2015		Import from public-domain
EPI1007492	HA	United States	2015-Oct-27	EPI_ISL_266507	A/northern pintail/California/HS064/2015		Import from public-domain
EPI967035	HA	United States	2013-Sep-23	EPI_ISL_257315	A/northern pintail/Alaska/792/2013		Import from public-domain	Reeves,A.B.; Ramey,A.M.; Hall,J.S.
EPI966928	HA	United States	2013-Sep-27	EPI_ISL_257301	A/northern pintail/Alaska/916/2013		Import from public-domain	Reeves,A.B.; Ramey,A.M.; Hall,J.S.
EPI966850	HA	United States	2015-Oct-06	EPI_ISL_257291	A/northern pintail/Alaska/UGAI15-7567/2015		Import from public-domain	Reeves,A.B.; Ramey,A.M.; Stallknecht,D.E.
EPI966713	HA	United States	2015-Sep-25	EPI_ISL_257273	A/northern pintail/Alaska/UGAI15-7300/2015		Import from public-domain	Reeves,A.B.; Ramey,A.M.; Stallknecht,D.E.
EPI966469	HA	United States	2011-Oct-01	EPI_ISL_257242	A/northern pintail/Alaska/769/2011		Import from public-domain	Reeves,A.B.; Ramey,A.M.; Hall,J.S.
EPI966330	HA	United States	2011-Sep-18	EPI_ISL_257222	A/northern pintail/Alaska/224/2011		Import from public-domain	Reeves,A.B.; Ramey,A.M.; Hall,J.S.
EPI645430	HA	United States	2013-Sep-28	EPI_ISL_162260	A/northern pintail/Wisconsin/13OS2778/2013		Import from public-domain	Nolting,J.; Bowman,A.S.; Slemons,R.D.; Fries,A.C.; Sreevatsan,S.; Suwannakarn,K.
EPI513009	HA	United States	2011-Oct-16	EPI_ISL_158439	A/northern pintail/Wisconsin/11OS4111/2011		Import from public-domain	Wentworth,D.E.; Halpin,R.A.; Lin,X.; Bera,J.; Akopov,A.; Ransier,A.; Mohan,M.; Fedorova,N.; Tsitrin,T.; Puri,V.; Stockwell,T.; Amedeo,P.; Appalla,L.; Bishop,B.; Edworthy,P.; Gupta,N.; Hoover,J.; Katzel,D.; Li,K.; Schobel,S.; Shrivastava,S.; Thovarai,V.; Wang,S.; Nolting,J.M.; Fries,A.C.; Bowman,A.S.; Bao,Y.; Sanders,R.; Zhdanov,S.; Kiryutin,B.; Lipman,D.J.; Tatusova,T.; Slemons,R.
EPI1007551	HA	United States	2015-Oct-24	EPI_ISL_266512	A/American wigeon/California/HS007B/2015		Import from public-domain
EPI1007523	HA	United States	2015-Oct-24	EPI_ISL_266510	A/American wigeon/California/HS007A/2015		Import from public-domain
EPI1007555	HA	United States	2015-Oct-24	EPI_ISL_266506	A/American wigeon/California/HS078/2015		Import from public-domain
EPI1007543	HA	United States	2015-Oct-24	EPI_ISL_266505	A/American wigeon/California/HS005B/2015		Import from public-domain
EPI1007456	HA	United States	2015-Oct-24	EPI_ISL_266501	A/American wigeon/California/HS025/2015		Import from public-domain
EPI1007446	HA	United States	2015-Oct-24	EPI_ISL_266498	A/American wigeon/California/HS001/2015		Import from public-domain
EPI1154500	HA	United States	2016-Nov-12	EPI_ISL_294151	A/American wigeon/Maryland/16OS5139/2016		Import from public-domain	Killian,M.; Franzen,K.; Camp,P.; Stuber,T.; Robbe-Austerman,S.; Lauterbach,S.; Nolting,J.; Bowman,A.
EPI512603	HA	United States	2011-Dec-10	EPI_ISL_158505	A/American widgeon/Mississippi/11OS6073/2011		Import from public-domain	Wentworth,D.E.; Halpin,R.A.; Lin,X.; Bera,J.; Akopov,A.; Ransier,A.; Mohan,M.; Fedorova,N.; Tsitrin,T.; Puri,V.; Stockwell,T.; Amedeo,P.; Appalla,L.; Bishop,B.; Edworthy,P.; Gupta,N.; Hoover,J.; Katzel,D.; Li,K.; Schobel,S.; Shrivastava,S.; Thovarai,V.; Wang,S.; Nolting,J.M.; Fries,A.C.; Bowman,A.S.; Bao,Y.; Sanders,R.; Zhdanov,S.; Kiryutin,B.; Lipman,D.J.; Tatusova,T.; Slemons,R.
EPI419694	HA	United States	2010-Nov-17	EPI_ISL_135064	A/American wigeon/California/2997/2010		Import from public-domain	Wentworth,D.E.; Dugan,V.; Halpin,R.; Lin,X.; Bera,J.; Ghedin,E.; Fedorova,N.; Overton,L.; Tsitrin,T.; Stockwell,T.; Amedeo,P.; Bishop,B.; Chen,H.; Edworthy,P.; Gupta,N.; Katzel,D.; Li,K.; Schobel,S.; Shrivastava,S.; Thovarai,V.; Wang,S.; Boyce,W.M.; Goldstein,T.; Bao,Y.; Sanders,R.; Dernovoy,D.; Kiryutin,B.; Lipman,D.J.; Tatusova,T.
EPI419693	HA	United States	2010-Oct-23	EPI_ISL_135063	A/American wigeon/California/2423/2010		Import from public-domain	Wentworth,D.E.; Dugan,V.; Halpin,R.; Lin,X.; Bera,J.; Ghedin,E.; Fedorova,N.; Overton,L.; Tsitrin,T.; Stockwell,T.; Amedeo,P.; Bishop,B.; Chen,H.; Edworthy,P.; Gupta,N.; Katzel,D.; Li,K.; Schobel,S.; Shrivastava,S.; Thovarai,V.; Wang,S.; Boyce,W.M.; Goldstein,T.; Lindsay,L.L.; Plancarte,M.; Matters,J.D.; Bao,Y.; Sanders,R.; Dernovoy,D.; Kiryutin,B.; Lipman,D.J.; Tatusova,T.
EPI419235	HA	United States	2010-Dec-12	EPI_ISL_135001	A/American wigeon/Missouri/10OS4752/2010		Import from public-domain	Wentworth,D.E.; Dugan,V.; Halpin,R.; Lin,X.; Bera,J.; Wester,E.; Ghedin,E.; Fedorova,N.; Tsitrin,T.; Stockwell,T.; Amedeo,P.; Bishop,B.; Edworthy,P.; Gupta,N.; Katzel,D.; Li,K.; Schobel,S.; Shrivastava,S.; Thovarai,V.; Wang,S.; Slemons,R.; Nolting,J.; Bao,Y.; Sanders,R.; Dernovoy,D.; Kiryutin,B.; Lipman,D.J.; Tatusova,T.
EPI1791213	HA	United States	2018-Sep-13	EPI_ISL_506167	A/American green-winged teal/Ohio/18OS1767/2018		Import from public-domain	Killian,M.L.; Franzen,K.; Camp,P.; Stuber,T.; Robbe-Austerman,S.; Lauterbach,S.; Nolting,J.; Bowman,A.
EPI1601580	HA	United States	2018-Dec-14	EPI_ISL_393456	A/American Green-winged Teal/Ohio/18OS2656/2018		Import from public-domain	Killian,M.L.; Franzen,K.; Camp,P.; Stuber,T.; Robbe-Austerman,S.; Lauterbach,S.; Nolting,J.; Bowman,A.
EPI1537335	HA	United States	2017-Sep-09	EPI_ISL_376265	A/American green-winged teal/Missouri/17OS3048/2017		Import from public-domain	Killian,M.L.; Franzen,K.; Camp,P.; Stuber,T.; Robbe-Austerman,S.; Lauterbach,S.; Nolting,J.; Bowman,A.
EPI735117	HA	United States	2014-Sep-20	EPI_ISL_216680	A/green-winged teal/Ohio/14OS1103/2014		Import from public-domain	Das,S.R.; Halpin,R.A.; Lin,X.; Simenauer,A.; Akopov,A.; Fedorova,N.; Puri,V.; Stockwell,T.; Amedeo,P.; Bishop,B.; Katzel,D.; Schobel,S.; Shrivastava,S.; Nolting,J.; Bao,Y.; Sanders,R.; Zhdanov,S.; Kiryutin,B.; Lipman,D.J.; Tatusova,T.; Slemons,R.; Bowman,A.
EPI735063	HA	United States	2014-Sep-06	EPI_ISL_216677	A/green-winged teal/Ohio/14OS2001/2014		Import from public-domain	Das,S.R.; Halpin,R.A.; Lin,X.; Simenauer,A.; Akopov,A.; Fedorova,N.; Puri,V.; Stockwell,T.; Amedeo,P.; Bishop,B.; Katzel,D.; Schobel,S.; Shrivastava,S.; Nolting,J.; Bao,Y.; Sanders,R.; Zhdanov,S.; Kiryutin,B.; Lipman,D.J.; Tatusova,T.; Slemons,R.; Bowman,A.
EPI616246	HA	United States	2012-Sep-04	EPI_ISL_189517	A/American green-winged teal/Ohio/12OS2128/2012		Import from public-domain	Wentworth,D.E.; Halpin,R.A.; Lin,X.; Bera,J.; Akopov,A.; Ransier,A.; Mohan,M.; Fedorova,N.; Tsitrin,T.; Puri,V.; Stockwell,T.; Amedeo,P.; Appalla,L.; Bishop,B.; Edworthy,P.; Gupta,N.; Hoover,J.; Katzel,D.; Schobel,S.; Shrivastava,S.; Thovarai,V.; Wang,S.; Slemons,R.D.; Nolting,J.M.; Bao,Y.; Sanders,R.; Zhdanov,S.; Kiryutin,B.; Lipman,D.J.; Tatusova,T.; Bowman,A.S.
EPI645563	HA	United States	2013-Sep-21	EPI_ISL_162290	A/American green-winged teal/Ohio/13OS2070/2013		Import from public-domain	Nolting,J.; Bowman,A.S.; Slemons,R.D.; Fries,A.C.; Sreevatsan,S.; Suwannakarn,K.
EPI645493	HA	United States	2013-Sep-21	EPI_ISL_162276	A/American green-winged teal/Ohio/13OS2090/2013		Import from public-domain	Nolting,J.; Bowman,A.S.; Slemons,R.D.; Fries,A.C.; Sreevatsan,S.; Suwannakarn,K.
EPI645486	HA	United States	2013-Sep-29	EPI_ISL_162265	A/American green-winged teal/Wisconsin/13OS3465/2013		Import from public-domain	Nolting,J.; Bowman,A.S.; Slemons,R.D.; Fries,A.C.; Sreevatsan,S.; Suwannakarn,K.
EPI645416	HA	United States	2013-Sep-07	EPI_ISL_162258	A/American green-winged teal/Ohio/13OS1840/2013		Import from public-domain	Nolting,J.; Bowman,A.S.; Slemons,R.D.; Fries,A.C.; Sreevatsan,S.; Suwannakarn,K.
EPI645402	HA	United States	2013-Sep-21	EPI_ISL_162256	A/American green-winged teal/Ohio/13OS2083/2013		Import from public-domain	Nolting,J.; Bowman,A.S.; Slemons,R.D.; Fries,A.C.; Sreevatsan,S.; Suwannakarn,K.
EPI526347	HA	United States	2013-Sep-21	EPI_ISL_161090	A/American green-winged teal/Ohio/13OS2084/2013		Import from public-domain	Nolting,J.; Bowman,A.S.; Slemons,R.D.; Fries,A.C.; Sreevatsan,S.; Suwannakarn,K.
EPI526431	HA	United States	2013-Sep-22	EPI_ISL_161084	A/American green-winged teal/Ohio/13OS2094/2013		Import from public-domain	Nolting,J.; Bowman,A.S.; Slemons,R.D.; Fries,A.C.; Sreevatsan,S.; Suwannakarn,K.
EPI526420	HA	United States	2013-Sep-21	EPI_ISL_161083	A/American green-winged teal/Ohio/13OS2086/2013		Import from public-domain	Nolting,J.; Bowman,A.S.; Slemons,R.D.; Fries,A.C.; Sreevatsan,S.; Suwannakarn,K.
EPI526389	HA	United States	2013-Sep-14	EPI_ISL_161078	A/American green-winged teal/Ohio/13OS1781/2013		Import from public-domain	Nolting,J.; Bowman,A.S.; Slemons,R.D.; Fries,A.C.; Sreevatsan,S.; Suwannakarn,K.
EPI526358	HA	United States	2013-Sep-14	EPI_ISL_161074	A/American green-winged teal/Ohio/13OS1794/2013		Import from public-domain	Nolting,J.; Bowman,A.S.; Slemons,R.D.; Fries,A.C.; Sreevatsan,S.; Suwannakarn,K.
EPI526331	HA	United States	2013-Sep-21	EPI_ISL_161059	A/American green-winged teal/Ohio/13OS2060/2013		Import from public-domain	Nolting,J.; Bowman,A.S.; Slemons,R.D.; Fries,A.C.; Sreevatsan,S.; Suwannakarn,K.
EPI526312	HA	United States	2013-Sep-14	EPI_ISL_161056	A/American green-winged teal/Ohio/13OS1793/2013		Import from public-domain	Nolting,J.; Bowman,A.S.; Slemons,R.D.; Fries,A.C.; Sreevatsan,S.; Suwannakarn,K.
EPI526135	HA	United States	2013-Sep-22	EPI_ISL_161035	A/American green-winged teal/Ohio/13OS2097/2013		Import from public-domain	Nolting,J.; Bowman,A.S.; Slemons,R.D.; Fries,A.C.; Sreevatsan,S.; Suwannakarn,K.
EPI512977	HA	United States	2011-Sep-24	EPI_ISL_158447	A/American green-winged teal/Wisconsin/11OS3053/2011		Import from public-domain	Wentworth,D.E.; Halpin,R.A.; Lin,X.; Bera,J.; Akopov,A.; Ransier,A.; Mohan,M.; Fedorova,N.; Tsitrin,T.; Puri,V.; Stockwell,T.; Amedeo,P.; Appalla,L.; Bishop,B.; Edworthy,P.; Gupta,N.; Hoover,J.; Katzel,D.; Li,K.; Schobel,S.; Shrivastava,S.; Thovarai,V.; Wang,S.; Nolting,J.M.; Fries,A.C.; Bowman,A.S.; Bao,Y.; Sanders,R.; Zhdanov,S.; Kiryutin,B.; Lipman,D.J.; Tatusova,T.; Slemons,R.
EPI513123	HA	United States	2011-Oct-29	EPI_ISL_158431	A/american green-winged teal/Wisconsin/11OS3551/2011		Import from public-domain	Wentworth,D.E.; Halpin,R.A.; Lin,X.; Bera,J.; Akopov,A.; Ransier,A.; Mohan,M.; Fedorova,N.; Tsitrin,T.; Puri,V.; Stockwell,T.; Amedeo,P.; Appalla,L.; Bishop,B.; Edworthy,P.; Gupta,N.; Hoover,J.; Katzel,D.; Li,K.; Schobel,S.; Shrivastava,S.; Thovarai,V.; Wang,S.; Nolting,J.M.; Fries,A.C.; Bowman,A.S.; Bao,Y.; Sanders,R.; Zhdanov,S.; Kiryutin,B.; Lipman,D.J.; Tatusova,T.; Slemons,R.
EPI418795	HA	United States	2010-Oct-30	EPI_ISL_134940	A/American green-winged teal/Illinois/10OS3589/2010		Import from public-domain	Wentworth,D.E.; Dugan,V.; Halpin,R.; Lin,X.; Bera,J.; Wester,E.; Ghedin,E.; Fedorova,N.; Tsitrin,T.; Stockwell,T.; Amedeo,P.; Bishop,B.; Edworthy,P.; Gupta,N.; Katzel,D.; Li,K.; Schobel,S.; Shrivastava,S.; Thovarai,V.; Wang,S.; Slemons,R.; Nolting,J.; Bao,Y.; Sanders,R.; Dernovoy,D.; Kiryutin,B.; Lipman,D.J.; Tatusova,T.
EPI418710	HA	United States	2010-Sep-26	EPI_ISL_134928	A/American green-winged teal/Wisconsin/10OS2767/2010		Import from public-domain	Wentworth,D.E.; Dugan,V.; Halpin,R.; Lin,X.; Bera,J.; Wester,E.; Ghedin,E.; Fedorova,N.; Tsitrin,T.; Stockwell,T.; Amedeo,P.; Bishop,B.; Edworthy,P.; Gupta,N.; Katzel,D.; Li,K.; Schobel,S.; Shrivastava,S.; Thovarai,V.; Wang,S.; Slemons,R.; Nolting,J.; Bao,Y.; Sanders,R.; Dernovoy,D.; Kiryutin,B.; Lipman,D.J.; Tatusova,T.
EPI1154712	HA	United States	2016-Oct-22	EPI_ISL_294184	A/Northern shoveler/Illinois/16OS1664/2016		Import from public-domain	Killian,M.; Franzen,K.; Camp,P.; Stuber,T.; Robbe-Austerman,S.; Lauterbach,S.; Nolting,J.; Bowman,A.
EPI1153633	HA	United States	2016-Dec-19	EPI_ISL_294034	A/Northern shoveler/Mississippi/16OS5984/2016		Import from public-domain	Killian,M.; Franzen,K.; Camp,P.; Stuber,T.; Robbe-Austerman,S.; Lauterbach,S.; Nolting,J.; Bowman,A.
EPI812973	HA	United States	2013-Jan-26	EPI_ISL_230074	A/northern shoveler/California/1628V/2013		Import from public-domain
EPI1537663	HA	United States	2017-Nov-06	EPI_ISL_376349	A/northern shoveler/Missouri/17OS4858/2017		Import from public-domain	Killian,M.L.; Franzen,K.; Camp,P.; Stuber,T.; Robbe-Austerman,S.; Lauterbach,S.; Nolting,J.; Bowman,A.
EPI1538105	HA	United States	2017-Nov-06	EPI_ISL_376238	A/northern shoveler/Missouri/17OS4821/2017		Import from public-domain	Killian,M.L.; Franzen,K.; Camp,P.; Stuber,T.; Robbe-Austerman,S.; Lauterbach,S.; Nolting,J.; Bowman,A.
EPI419131	HA	United States	2010-Dec-10	EPI_ISL_134987	A/northern shoveler/Mississippi/10OS4526/2010		Import from public-domain	Wentworth,D.E.; Dugan,V.; Halpin,R.; Lin,X.; Bera,J.; Wester,E.; Ghedin,E.; Fedorova,N.; Tsitrin,T.; Stockwell,T.; Amedeo,P.; Bishop,B.; Edworthy,P.; Gupta,N.; Katzel,D.; Li,K.; Schobel,S.; Shrivastava,S.; Thovarai,V.; Wang,S.; Slemons,R.; Nolting,J.; Bao,Y.; Sanders,R.; Dernovoy,D.; Kiryutin,B.; Lipman,D.J.; Tatusova,T.
EPI1154702	HA	United States	2016-Oct-22	EPI_ISL_294183	A/green-winged teal/Ohio/16OS0556/2016		Import from public-domain	Killian,M.; Franzen,K.; Camp,P.; Stuber,T.; Robbe-Austerman,S.; Lauterbach,S.; Nolting,J.; Bowman,A.
EPI1154759	HA	United States	2017-Jan-25	EPI_ISL_294060	A/green-winged teal/Tennessee/17OS0651/2017		Import from public-domain	Killian,M.; Franzen,K.; Camp,P.; Stuber,T.; Robbe-Austerman,S.; Lauterbach,S.; Nolting,J.; Bowman,A.
EPI953576	HA	United States	2015-Oct-31	EPI_ISL_254859	A/American green-winged teal/Missouri/15OS6486/2015		Import from public-domain	Killian,M.L.; Franzen,K.; Camp,P.; Stuber,T.; Robbe-Austerman,S.; Lauterbach,S.; Nolting,J.; Bowman,A.
EPI967473	HA	United States	2015-Oct-18	EPI_ISL_254836	A/green-winged teal/Ohio/15OS5495/2015		Import from public-domain	Killian,M.L.; Franzen,K.; Camp,P.; Stuber,T.; Robbe-Austerman,S.; Lauterbach,S.; Nolting,J.; Bowman,A.
EPI967528	HA	United States	2015-Oct-31	EPI_ISL_254834	A/green-winged teal/Missouri/15OS6475/2015		Import from public-domain	Killian,M.L.; Franzen,K.; Camp,P.; Stuber,T.; Robbe-Austerman,S.; Lauterbach,S.; Nolting,J.; Bowman,A.
EPI953534	HA	United States	2015-Oct-31	EPI_ISL_254830	A/American green-winged teal/Illinois/15OS5977/2015		Import from public-domain	Killian,M.L.; Franzen,K.; Camp,P.; Stuber,T.; Robbe-Austerman,S.; Lauterbach,S.; Nolting,J.; Bowman,A.
EPI1154591	HA	United States	2016-Oct-02	EPI_ISL_294006	A/blue-winged teal/Wisconsin/16OS3226/2016		Import from public-domain	Killian,M.; Franzen,K.; Camp,P.; Stuber,T.; Robbe-Austerman,S.; Lauterbach,S.; Nolting,J.; Bowman,A.
EPI1538260	HA	United States	2017-Sep-23	EPI_ISL_376332	A/blue-winged teal/Illinois/17OS2553/2017		Import from public-domain	Killian,M.L.; Franzen,K.; Camp,P.; Stuber,T.; Robbe-Austerman,S.; Lauterbach,S.; Nolting,J.; Bowman,A.
EPI645549	HA	United States	2013-Sep-21	EPI_ISL_162284	A/blue-winged teal/Ohio/13OS2055/2013		Import from public-domain	Nolting,J.; Bowman,A.S.; Slemons,R.D.; Fries,A.C.; Sreevatsan,S.; Suwannakarn,K.
EPI645465	HA	United States	2013-Sep-21	EPI_ISL_162267	A/blue-winged teal/Ohio/13OS2082/2013		Import from public-domain	Nolting,J.; Bowman,A.S.; Slemons,R.D.; Fries,A.C.; Sreevatsan,S.; Suwannakarn,K.
EPI434110	HA	Canada	2010-Sep-20	EPI_ISL_137704	A/blue-winged teal/Nova Scotia/01003/2010		Import from public-domain	Wentworth,D.E.; Dugan,V.; Halpin,R.; Lin,X.; Bera,J.; Wester,E.; Ghedin,E.; Fedorova,N.; Tsitrin,T.; Stockwell,T.; Amedeo,P.; Bishop,B.; Edworthy,P.; Gupta,N.; Katzel,D.; Li,K.; Schobel,S.; Shrivastava,S.; Thovarai,V.; Wang,S.; Hall,J.; Bao,Y.; Sanders,R.; Dernovoy,D.; Kiryutin,B.; Lipman,D.J.; Tatusova,T.
EPI434108	HA	Canada	2010-Sep-20	EPI_ISL_137702	A/blue-winged teal/Nova Scotia/01000/2010		Import from public-domain	Wentworth,D.E.; Dugan,V.; Halpin,R.; Lin,X.; Bera,J.; Wester,E.; Ghedin,E.; Fedorova,N.; Tsitrin,T.; Stockwell,T.; Amedeo,P.; Bishop,B.; Edworthy,P.; Gupta,N.; Katzel,D.; Li,K.; Schobel,S.; Shrivastava,S.; Thovarai,V.; Wang,S.; Hall,J.; Bao,Y.; Sanders,R.; Dernovoy,D.; Kiryutin,B.; Lipman,D.J.; Tatusova,T.
EPI434107	HA	Canada	2010-Sep-03	EPI_ISL_137701	A/blue-winged teal/Prince Edward Island/00849/2010		Import from public-domain	Wentworth,D.E.; Dugan,V.; Halpin,R.; Lin,X.; Bera,J.; Wester,E.; Ghedin,E.; Fedorova,N.; Tsitrin,T.; Stockwell,T.; Amedeo,P.; Bishop,B.; Edworthy,P.; Gupta,N.; Katzel,D.; Li,K.; Schobel,S.; Shrivastava,S.; Thovarai,V.; Wang,S.; Hall,J.; Bao,Y.; Sanders,R.; Dernovoy,D.; Kiryutin,B.; Lipman,D.J.; Tatusova,T.
EPI1791318	HA	United States	2018-Nov-21	EPI_ISL_506180	A/mallard/Ohio/18OS2787/2018		Import from public-domain	Killian,M.L.; Franzen,K.; Camp,P.; Stuber,T.; Robbe-Austerman,S.; Lauterbach,S.; Nolting,J.; Bowman,A.
EPI1769561	HA	Canada	2019-Aug-22	EPI_ISL_501836	A/Mallard duck/Alberta/520/2019		Import from public-domain	Woodard,K.; Kercher,L.; Mukherjee,N.; Webby,R.
EPI1769444	HA	Canada	2019-Aug-22	EPI_ISL_501819	A/Mallard duck/Alberta/4/2019		Import from public-domain	Woodard,K.; Kercher,L.; Mukherjee,N.; Webby,R.
EPI1769423	HA	Canada	2019-Aug-22	EPI_ISL_501815	A/Mallard duck/Alberta/588/2019		Import from public-domain	Woodard,K.; Kercher,L.; Mukherjee,N.; Webby,R.
EPI1769390	HA	Canada	2019-Aug-22	EPI_ISL_501811	A/Mallard duck/Alberta/585/2019		Import from public-domain	Woodard,K.; Kercher,L.; Mukherjee,N.; Webby,R.
EPI1769381	HA	Canada	2019-Aug-22	EPI_ISL_501810	A/Mallard duck/Alberta/216/2019		Import from public-domain	Woodard,K.; Kercher,L.; Mukherjee,N.; Webby,R.
EPI1298496	HA	Chile	2016-Mar-23	EPI_ISL_326978	A/mallard/Chile/C9763/2016		Import from public-domain	Jimenez-Bluhm,P.; Hamilton,C.; van Bakel,H.; Kriti,D.; Schultz-Cherry,S.
EPI1154383	HA	United States	2016-Oct-01	EPI_ISL_294078	A/mallard duck/Ohio/16OS2064/2016		Import from public-domain	Killian,M.; Franzen,K.; Camp,P.; Stuber,T.; Robbe-Austerman,S.; Lauterbach,S.; Nolting,J.; Bowman,A.
EPI1154585	HA	United States	2016-Oct-22	EPI_ISL_294070	A/mallard duck/Ohio/16OS3743/2016		Import from public-domain	Killian,M.; Franzen,K.; Camp,P.; Stuber,T.; Robbe-Austerman,S.; Lauterbach,S.; Nolting,J.; Bowman,A.
EPI1154667	HA	United States	2016-Jul-29	EPI_ISL_294013	A/mallard duck/Ohio/16OS0826/2016		Import from public-domain	Killian,M.; Franzen,K.; Camp,P.; Stuber,T.; Robbe-Austerman,S.; Lauterbach,S.; Nolting,J.; Bowman,A.
EPI973463	HA	United States	2015-Sep-08	EPI_ISL_258478	A/mallard/Alaska/UGAI15-6397/2015		Import from public-domain	Reeves,A.B.
EPI962280	HA	United States	2015-Aug-11	EPI_ISL_256479	A/mallard/Ohio/15OS3999/2015		Import from public-domain	Killian,M.L.; Franzen,K.; Camp,P.; Stuber,T.; Robbe-Austerman,S.; Lauterbach,S.E.; Nolting,J.M.; Bowman,A.S.
EPI961666	HA	United States	2015-Aug-07	EPI_ISL_256336	A/mallard/Ohio/15OS3992/2015		Import from public-domain	Killian,M.L.; Franzen,K.; Camp,P.; Stuber,T.; Robbe-Austerman,S.; Lauterbach,S.E.; Nolting,J.M.; Bowman,A.S.
EPI962159	HA	United States	2015-Aug-14	EPI_ISL_256333	A/mallard/Ohio/15OS4225/2015		Import from public-domain	Killian,M.L.; Franzen,K.; Camp,P.; Stuber,T.; Robbe-Austerman,S.; Lauterbach,S.E.; Nolting,J.M.; Bowman,A.S.
EPI953611	HA	United States	2015-Nov-14	EPI_ISL_254848	A/mallard duck/Ohio/15OS5882/2015		Import from public-domain	Killian,M.L.; Franzen,K.; Camp,P.; Stuber,T.; Robbe-Austerman,S.; Lauterbach,S.; Nolting,J.; Bowman,A.
EPI899867	HA	United States	2015-Aug-14	EPI_ISL_245537	A/mallard/Ohio/15OS4208/2015		Import from public-domain	Killian,M.L.; Franzen,K.; Camp,P.; Stuber,T.; Robbe-Austerman,S.; Nolting,J.M.; Lauterbach,S.E.; Kihm,A.M.; Schuetz,R.J.; Bowman,A.S.
EPI812809	HA	United States	2013-Oct-26	EPI_ISL_230070	A/mallard/California/1606V/2013		Import from public-domain
EPI1601744	HA	United States	2018-Nov-24	EPI_ISL_393478	A/Mallard/Ohio/18OS4664/2018		Import from public-domain	Killian,M.L.; Franzen,K.; Camp,P.; Stuber,T.; Robbe-Austerman,S.; Lauterbach,S.; Nolting,J.; Bowman,A.
EPI1601659	HA	United States	2018-Mar-14	EPI_ISL_393467	A/Mallard/Ohio/18OS0552/2018		Import from public-domain	Killian,M.L.; Franzen,K.; Camp,P.; Stuber,T.; Robbe-Austerman,S.; Lauterbach,S.; Nolting,J.; Bowman,A.
EPI1601601	HA	United States	2018-Oct-16	EPI_ISL_393459	A/Mallard/Ohio/18OS1880/2018		Import from public-domain	Killian,M.L.; Franzen,K.; Camp,P.; Stuber,T.; Robbe-Austerman,S.; Lauterbach,S.; Nolting,J.; Bowman,A.
EPI1601452	HA	United States	2018-Nov-22	EPI_ISL_393440	A/Mallard/Wisconsin/18OS3206/2018		Import from public-domain	Killian,M.L.; Franzen,K.; Camp,P.; Stuber,T.; Robbe-Austerman,S.; Lauterbach,S.; Nolting,J.; Bowman,A.
EPI1538167	HA	United States	2017-Nov-11	EPI_ISL_376319	A/mallard/Ohio/17OS5361/2017		Import from public-domain	Killian,M.L.; Franzen,K.; Camp,P.; Stuber,T.; Robbe-Austerman,S.; Lauterbach,S.; Nolting,J.; Bowman,A.
EPI735360	HA	United States	2014-Jul-23	EPI_ISL_216711	A/mallard/Maryland/14OS1154/2014		Import from public-domain	Das,S.R.; Halpin,R.A.; Lin,X.; Simenauer,A.; Akopov,A.; Fedorova,N.; Puri,V.; Stockwell,T.; Amedeo,P.; Bishop,B.; Katzel,D.; Schobel,S.; Shrivastava,S.; Nolting,J.; Bao,Y.; Sanders,R.; Zhdanov,S.; Kiryutin,B.; Lipman,D.J.; Tatusova,T.; Slemons,R.; Bowman,A.
EPI734396	HA	United States	2010-Sep-15	EPI_ISL_216590	A/mallard/Maryland/10OS1947/2010		Import from public-domain	Das,S.R.; Halpin,R.A.; Lin,X.; Simenauer,A.; Akopov,A.; Fedorova,N.; Puri,V.; Stockwell,T.; Amedeo,P.; Bishop,B.; Katzel,D.; Schobel,S.; Shrivastava,S.; Nolting,J.; Bao,Y.; Sanders,R.; Zhdanov,S.; Kiryutin,B.; Lipman,D.J.; Tatusova,T.; Slemons,R.; Bowman,A.
EPI734383	HA	United States	2010-Sep-15	EPI_ISL_216588	A/mallard/Maryland/10OS1918/2010		Import from public-domain	Das,S.R.; Halpin,R.A.; Lin,X.; Simenauer,A.; Akopov,A.; Fedorova,N.; Puri,V.; Stockwell,T.; Amedeo,P.; Bishop,B.; Katzel,D.; Schobel,S.; Shrivastava,S.; Nolting,J.; Bao,Y.; Sanders,R.; Zhdanov,S.; Kiryutin,B.; Lipman,D.J.; Tatusova,T.; Slemons,R.; Bowman,A.
EPI614586	HA	United States	2012-Sep-22	EPI_ISL_189525	A/mallard/Wisconsin/12OS2425/2012		Import from public-domain	Wentworth,D.E.; Halpin,R.A.; Lin,X.; Bera,J.; Akopov,A.; Ransier,A.; Mohan,M.; Fedorova,N.; Tsitrin,T.; Puri,V.; Stockwell,T.; Amedeo,P.; Appalla,L.; Bishop,B.; Edworthy,P.; Gupta,N.; Hoover,J.; Katzel,D.; Schobel,S.; Shrivastava,S.; Thovarai,V.; Wang,S.; Slemons,R.D.; Nolting,J.M.; Bao,Y.; Sanders,R.; Zhdanov,S.; Kiryutin,B.; Lipman,D.J.; Tatusova,T.; Bowman,A.S.
EPI616096	HA	United States	2012-Nov-13	EPI_ISL_189494	A/mallard/Ohio/12OS2174/2012		Import from public-domain	Wentworth,D.E.; Halpin,R.A.; Lin,X.; Bera,J.; Akopov,A.; Ransier,A.; Mohan,M.; Fedorova,N.; Tsitrin,T.; Puri,V.; Stockwell,T.; Amedeo,P.; Appalla,L.; Bishop,B.; Edworthy,P.; Gupta,N.; Hoover,J.; Katzel,D.; Schobel,S.; Shrivastava,S.; Thovarai,V.; Wang,S.; Slemons,R.D.; Nolting,J.M.; Bao,Y.; Sanders,R.; Zhdanov,S.; Kiryutin,B.; Lipman,D.J.; Tatusova,T.; Bowman,A.S.
EPI596197	HA	United States	2014-Jan-11	EPI_ISL_181055	A/mallard/Maryland/13OS3020/2014		Import from public-domain	Das,S.R.; Halpin,R.A.; Lin,X.; Simenauer,A.; Akopov,A.; Fedorova,N.; Puri,V.; Stockwell,T.; Amedeo,P.; Bishop,B.; Katzel,D.; Schobel,S.; Shrivastava,S.; Nolting,J.; Alexander,L.; Bao,Y.; Sanders,R.; Zhdanov,S.; Kiryutin,B.; Lipman,D.J.; Tatusova,T.; Slemons,R.; Bowman,A.
EPI595941	HA	United States	2011-Nov-22	EPI_ISL_181013	A/mallard/Maryland/11OS3701/2011		Import from public-domain	Das,S.R.; Halpin,R.A.; Lin,X.; Simenauer,A.; Akopov,A.; Fedorova,N.; Puri,V.; Stockwell,T.; Amedeo,P.; Bishop,B.; Katzel,D.; Schobel,S.; Shrivastava,S.; Nolting,J.; Alexander,L.; Bao,Y.; Sanders,R.; Zhdanov,S.; Kiryutin,B.; Lipman,D.J.; Tatusova,T.; Slemons,R.; Bowman,A.
EPI595927	HA	United States	2010-Nov-26	EPI_ISL_181011	A/mallard/Maryland/10OS2170/2010		Import from public-domain	Das,S.R.; Halpin,R.A.; Lin,X.; Simenauer,A.; Akopov,A.; Fedorova,N.; Puri,V.; Stockwell,T.; Amedeo,P.; Bishop,B.; Katzel,D.; Schobel,S.; Shrivastava,S.; Nolting,J.; Alexander,L.; Bao,Y.; Sanders,R.; Zhdanov,S.; Kiryutin,B.; Lipman,D.J.; Tatusova,T.; Slemons,R.; Bowman,A.
EPI512462	HA	United States	2011-Dec-14	EPI_ISL_158522	A/mallard/Missouri/11OS6301/2011		Import from public-domain	Wentworth,D.E.; Halpin,R.A.; Lin,X.; Bera,J.; Akopov,A.; Ransier,A.; Mohan,M.; Fedorova,N.; Tsitrin,T.; Puri,V.; Stockwell,T.; Amedeo,P.; Appalla,L.; Bishop,B.; Edworthy,P.; Gupta,N.; Hoover,J.; Katzel,D.; Li,K.; Schobel,S.; Shrivastava,S.; Thovarai,V.; Wang,S.; Nolting,J.M.; Fries,A.C.; Bowman,A.S.; Bao,Y.; Sanders,R.; Zhdanov,S.; Kiryutin,B.; Lipman,D.J.; Tatusova,T.; Slemons,R.
EPI512498	HA	United States	2011-Sep-24	EPI_ISL_158515	A/mallard/Wisconsin/11OS3170/2011		Import from public-domain	Wentworth,D.E.; Halpin,R.A.; Lin,X.; Bera,J.; Akopov,A.; Ransier,A.; Mohan,M.; Fedorova,N.; Tsitrin,T.; Puri,V.; Stockwell,T.; Amedeo,P.; Appalla,L.; Bishop,B.; Edworthy,P.; Gupta,N.; Hoover,J.; Katzel,D.; Li,K.; Schobel,S.; Shrivastava,S.; Thovarai,V.; Wang,S.; Nolting,J.M.; Fries,A.C.; Bowman,A.S.; Bao,Y.; Sanders,R.; Zhdanov,S.; Kiryutin,B.; Lipman,D.J.; Tatusova,T.; Slemons,R.
EPI512925	HA	United States	2011-Oct-22	EPI_ISL_158452	A/mallard/Illinois/11OS4121/2011		Import from public-domain	Wentworth,D.E.; Halpin,R.A.; Lin,X.; Bera,J.; Akopov,A.; Ransier,A.; Mohan,M.; Fedorova,N.; Tsitrin,T.; Puri,V.; Stockwell,T.; Amedeo,P.; Appalla,L.; Bishop,B.; Edworthy,P.; Gupta,N.; Hoover,J.; Katzel,D.; Li,K.; Schobel,S.; Shrivastava,S.; Thovarai,V.; Wang,S.; Nolting,J.M.; Fries,A.C.; Bowman,A.S.; Bao,Y.; Sanders,R.; Zhdanov,S.; Kiryutin,B.; Lipman,D.J.; Tatusova,T.; Slemons,R.
EPI512998	HA	United States	2011-Sep-25	EPI_ISL_158450	A/mallard/Wisconsin/11OS3098/2011		Import from public-domain	Wentworth,D.E.; Halpin,R.A.; Lin,X.; Bera,J.; Akopov,A.; Ransier,A.; Mohan,M.; Fedorova,N.; Tsitrin,T.; Puri,V.; Stockwell,T.; Amedeo,P.; Appalla,L.; Bishop,B.; Edworthy,P.; Gupta,N.; Hoover,J.; Katzel,D.; Li,K.; Schobel,S.; Shrivastava,S.; Thovarai,V.; Wang,S.; Nolting,J.M.; Fries,A.C.; Bowman,A.S.; Bao,Y.; Sanders,R.; Zhdanov,S.; Kiryutin,B.; Lipman,D.J.; Tatusova,T.; Slemons,R.
EPI513055	HA	United States	2011-Oct-30	EPI_ISL_158433	A/mallard/Wisconsin/11OS3577/2011		Import from public-domain	Wentworth,D.E.; Halpin,R.A.; Lin,X.; Bera,J.; Akopov,A.; Ransier,A.; Mohan,M.; Fedorova,N.; Tsitrin,T.; Puri,V.; Stockwell,T.; Amedeo,P.; Appalla,L.; Bishop,B.; Edworthy,P.; Gupta,N.; Hoover,J.; Katzel,D.; Li,K.; Schobel,S.; Shrivastava,S.; Thovarai,V.; Wang,S.; Nolting,J.M.; Fries,A.C.; Bowman,A.S.; Bao,Y.; Sanders,R.; Zhdanov,S.; Kiryutin,B.; Lipman,D.J.; Tatusova,T.; Slemons,R.
EPI435419	HA	Canada	2010-Sep-20	EPI_ISL_137872	A/mallard/Nova Scotia/01013/2010		Import from public-domain	Wentworth,D.E.; Dugan,V.; Halpin,R.; Lin,X.; Bera,J.; Wester,E.; Ghedin,E.; Fedorova,N.; Tsitrin,T.; Stockwell,T.; Amedeo,P.; Bishop,B.; Edworthy,P.; Gupta,N.; Katzel,D.; Li,K.; Schobel,S.; Shrivastava,S.; Thovarai,V.; Wang,S.; Hall,J.; Bao,Y.; Sanders,R.; Dernovoy,D.; Kiryutin,B.; Lipman,D.J.; Tatusova,T.
EPI420205	HA	United States	2010-Oct-23	EPI_ISL_135129	A/mallard/California/2529/2010		Import from public-domain	Wentworth,D.E.; Dugan,V.; Halpin,R.; Lin,X.; Bera,J.; Ghedin,E.; Fedorova,N.; Overton,L.; Tsitrin,T.; Stockwell,T.; Amedeo,P.; Bishop,B.; Chen,H.; Edworthy,P.; Gupta,N.; Katzel,D.; Li,K.; Schobel,S.; Shrivastava,S.; Thovarai,V.; Wang,S.; Boyce,W.M.; Goldstein,T.; Bao,Y.; Sanders,R.; Dernovoy,D.; Kiryutin,B.; Lipman,D.J.; Tatusova,T.
EPI419033	HA	United States	2010-Oct-03	EPI_ISL_134980	A/mallard/Wisconsin/10OS3066/2010		Import from public-domain	Wentworth,D.E.; Dugan,V.; Halpin,R.; Lin,X.; Bera,J.; Wester,E.; Ghedin,E.; Fedorova,N.; Tsitrin,T.; Stockwell,T.; Amedeo,P.; Bishop,B.; Edworthy,P.; Gupta,N.; Katzel,D.; Li,K.; Schobel,S.; Shrivastava,S.; Thovarai,V.; Wang,S.; Slemons,R.; Nolting,J.; Bao,Y.; Sanders,R.; Dernovoy,D.; Kiryutin,B.; Lipman,D.J.; Tatusova,T.
EPI418949	HA	United States	2010-Oct-29	EPI_ISL_134959	A/mallard/Wisconsin/10OS3144/2010		Import from public-domain	Wentworth,D.E.; Dugan,V.; Halpin,R.; Lin,X.; Bera,J.; Wester,E.; Ghedin,E.; Fedorova,N.; Tsitrin,T.; Stockwell,T.; Amedeo,P.; Bishop,B.; Edworthy,P.; Gupta,N.; Katzel,D.; Li,K.; Schobel,S.; Shrivastava,S.; Thovarai,V.; Wang,S.; Slemons,R.; Nolting,J.; Bao,Y.; Sanders,R.; Dernovoy,D.; Kiryutin,B.; Lipman,D.J.; Tatusova,T.
EPI418796	HA	United States	2010-Oct-30	EPI_ISL_134941	A/mallard/Illinois/10OS3599/2010		Import from public-domain	Wentworth,D.E.; Dugan,V.; Halpin,R.; Lin,X.; Bera,J.; Wester,E.; Ghedin,E.; Fedorova,N.; Tsitrin,T.; Stockwell,T.; Amedeo,P.; Bishop,B.; Edworthy,P.; Gupta,N.; Katzel,D.; Li,K.; Schobel,S.; Shrivastava,S.; Thovarai,V.; Wang,S.; Slemons,R.; Nolting,J.; Bao,Y.; Sanders,R.; Dernovoy,D.; Kiryutin,B.; Lipman,D.J.; Tatusova,T.
EPI418494	HA	United States	2010-Oct-02	EPI_ISL_134900	A/mallard/Wisconsin/10OS2880/2010		Import from public-domain	Wentworth,D.E.; Dugan,V.; Halpin,R.; Lin,X.; Bera,J.; Wester,E.; Ghedin,E.; Fedorova,N.; Tsitrin,T.; Stockwell,T.; Amedeo,P.; Bishop,B.; Edworthy,P.; Gupta,N.; Katzel,D.; Li,K.; Schobel,S.; Shrivastava,S.; Thovarai,V.; Wang,S.; Slemons,R.; Nolting,J.; Bao,Y.; Sanders,R.; Dernovoy,D.; Kiryutin,B.; Lipman,D.J.; Tatusova,T.
EPI413732	HA	United States	2011-Aug-19	EPI_ISL_133642	A/mallard/Ohio/11OS2240/2011		Import from public-domain	Wentworth,D.E.; Dugan,V.; Halpin,R.; Lin,X.; Bera,J.; Wester,E.; Ghedin,E.; Fedorova,N.; Tsitrin,T.; Stockwell,T.; Amedeo,P.; Bishop,B.; Edworthy,P.; Gupta,N.; Katzel,D.; Li,K.; Schobel,S.; Shrivastava,S.; Thovarai,V.; Wang,S.; Slemons,R.; Nolting,J.; Fries,A.; O'Connell,J.; Bao,Y.; Sanders,R.; Dernovoy,D.; Kiryutin,B.; Lipman,D.J.; Tatusova,T.
EPI413359	HA	United States	2010-Aug-06	EPI_ISL_133593	A/mallard/Ohio/10OS1354/2010		Import from public-domain	Wentworth,D.E.; Dugan,V.; Halpin,R.; Lin,X.; Bera,J.; Wester,E.; Ghedin,E.; Fedorova,N.; Tsitrin,T.; Stockwell,T.; Amedeo,P.; Bishop,B.; Edworthy,P.; Gupta,N.; Katzel,D.; Li,K.; Schobel,S.; Shrivastava,S.; Thovarai,V.; Wang,S.; Slemons,R.; Nolting,J.; Bao,Y.; Sanders,R.; Dernovoy,D.; Kiryutin,B.; Lipman,D.J.; Tatusova,T.
EPI387195	HA	United States	2010-Nov-27	EPI_ISL_125803	A/mallard/California/3188/2010		Import from public-domain	Wentworth,D.E.; Dugan,V.; Halpin,R.; Lin,X.; Bera,J.; Ghedin,E.; Fedorova,N.; Overton,L.; Tsitrin,T.; Stockwell,T.; Amedeo,P.; Bishop,B.; Chen,H.; Edworthy,P.; Gupta,N.; Katzel,D.; Li,K.; Schobel,S.; Shrivastava,S.; Thovarai,V.; Wang,S.; Boyce,W.M.; Goldstein,T.; Girard,Y.; Lindsay,L.; Plancarte,M.; Bao,Y.; Sanders,R.; Dernovoy,D.; Kiryutin,B.; Lipman,D.J.; Tatusova,T.
EPI387141	HA	United States	2010-Oct-27	EPI_ISL_125797	A/mallard/California/2444/2010		Import from public-domain	Wentworth,D.E.; Dugan,V.; Halpin,R.; Lin,X.; Bera,J.; Ghedin,E.; Fedorova,N.; Overton,L.; Tsitrin,T.; Stockwell,T.; Amedeo,P.; Bishop,B.; Chen,H.; Edworthy,P.; Gupta,N.; Katzel,D.; Li,K.; Schobel,S.; Shrivastava,S.; Thovarai,V.; Wang,S.; Boyce,W.M.; Goldstein,T.; Girard,Y.; Lindsay,L.; Plancarte,M.; Bao,Y.; Sanders,R.; Dernovoy,D.; Kiryutin,B.; Lipman,D.J.; Tatusova,T.
EPI387138	HA	United States	2010-Aug-10	EPI_ISL_125794	A/mallard/California/1492/2010		Import from public-domain	Wentworth,D.E.; Dugan,V.; Halpin,R.; Lin,X.; Bera,J.; Ghedin,E.; Fedorova,N.; Overton,L.; Tsitrin,T.; Stockwell,T.; Amedeo,P.; Bishop,B.; Chen,H.; Edworthy,P.; Gupta,N.; Katzel,D.; Li,K.; Schobel,S.; Shrivastava,S.; Thovarai,V.; Wang,S.; Boyce,W.M.; Goldstein,T.; Girard,Y.; Lindsay,L.; Plancarte,M.; Bao,Y.; Sanders,R.; Dernovoy,D.; Kiryutin,B.; Lipman,D.J.; Tatusova,T.
EPI512519	HA	United States	2011-Sep-24	EPI_ISL_158550	A/American black duck/Wisconsin/11OS3191/2011		Import from public-domain	Wentworth,D.E.; Halpin,R.A.; Lin,X.; Bera,J.; Akopov,A.; Ransier,A.; Mohan,M.; Fedorova,N.; Tsitrin,T.; Puri,V.; Stockwell,T.; Amedeo,P.; Appalla,L.; Bishop,B.; Edworthy,P.; Gupta,N.; Hoover,J.; Katzel,D.; Li,K.; Schobel,S.; Shrivastava,S.; Thovarai,V.; Wang,S.; Nolting,J.M.; Fries,A.C.; Bowman,A.S.; Bao,Y.; Sanders,R.; Zhdanov,S.; Kiryutin,B.; Lipman,D.J.; Tatusova,T.; Slemons,R.
EPI812921	HA	United States	2013-Jan-02	EPI_ISL_230093	A/gadwall/California/1711V/2013		Import from public-domain
EPI812850	HA	United States	2014-Oct-18	EPI_ISL_230077	A/gadwall/California/COL039/2014		Import from public-domain
EPI1154576	HA	United States	2016-Nov-05	EPI_ISL_294057	A/gadwall duck/Missouri/16OS3397/2016		Import from public-domain	Killian,M.; Franzen,K.; Camp,P.; Stuber,T.; Robbe-Austerman,S.; Lauterbach,S.; Nolting,J.; Bowman,A.
EPI512536	HA	United States	2011-Dec-10	EPI_ISL_158508	A/gadwall/Mississippi/11OS6085/2011		Import from public-domain	Wentworth,D.E.; Halpin,R.A.; Lin,X.; Bera,J.; Akopov,A.; Ransier,A.; Mohan,M.; Fedorova,N.; Tsitrin,T.; Puri,V.; Stockwell,T.; Amedeo,P.; Appalla,L.; Bishop,B.; Edworthy,P.; Gupta,N.; Hoover,J.; Katzel,D.; Li,K.; Schobel,S.; Shrivastava,S.; Thovarai,V.; Wang,S.; Nolting,J.M.; Fries,A.C.; Bowman,A.S.; Bao,Y.; Sanders,R.; Zhdanov,S.; Kiryutin,B.; Lipman,D.J.; Tatusova,T.; Slemons,R.
EPI419597	HA	United States	2010-Nov-16	EPI_ISL_135053	A/gadwall/Missouri/10MO095/2010		Import from public-domain	Wentworth,D.E.; Dugan,V.; Halpin,R.; Lin,X.; Bera,J.; Wester,E.; Ghedin,E.; Fedorova,N.; Tsitrin,T.; Stockwell,T.; Amedeo,P.; Bishop,B.; Edworthy,P.; Gupta,N.; Katzel,D.; Li,K.; Schobel,S.; Shrivastava,S.; Thovarai,V.; Wang,S.; Slemons,R.; Nolting,J.; Foster,R.; Baker,J.; Bao,Y.; Sanders,R.; Dernovoy,D.; Kiryutin,B.; Lipman,D.J.; Tatusova,T.
EPI419086	HA	United States	2010-Dec-11	EPI_ISL_134984	A/gadwall/Mississippi/10OS4531/2010		Import from public-domain	Wentworth,D.E.; Dugan,V.; Halpin,R.; Lin,X.; Bera,J.; Wester,E.; Ghedin,E.; Fedorova,N.; Tsitrin,T.; Stockwell,T.; Amedeo,P.; Bishop,B.; Edworthy,P.; Gupta,N.; Katzel,D.; Li,K.; Schobel,S.; Shrivastava,S.; Thovarai,V.; Wang,S.; Slemons,R.; Nolting,J.; Bao,Y.; Sanders,R.; Dernovoy,D.; Kiryutin,B.; Lipman,D.J.; Tatusova,T.
EPI418760	HA	United States	2010-Oct-30	EPI_ISL_134934	A/gadwall/Illinois/10OS3342/2010		Import from public-domain	Wentworth,D.E.; Dugan,V.; Halpin,R.; Lin,X.; Bera,J.; Wester,E.; Ghedin,E.; Fedorova,N.; Tsitrin,T.; Stockwell,T.; Amedeo,P.; Bishop,B.; Edworthy,P.; Gupta,N.; Katzel,D.; Li,K.; Schobel,S.; Shrivastava,S.; Thovarai,V.; Wang,S.; Slemons,R.; Nolting,J.; Bao,Y.; Sanders,R.; Dernovoy,D.; Kiryutin,B.; Lipman,D.J.; Tatusova,T.
EPI403267	HA	United States	2010-May-19	EPI_ISL_131483	A/Canada goose/Delaware Bay/34/2010		Import from public-domain	Wentworth,D.E.; Dugan,V.; Halpin,R.; Lin,X.; Bera,J.; Ghedin,E.; Fedorova,N.; Overton,L.; Tsitrin,T.; Stockwell,T.; Amedeo,P.; Bishop,B.; Chen,H.; Edworthy,P.; Gupta,N.; Katzel,D.; Li,K.; Schobel,S.; Shrivastava,S.; Thovarai,V.; Wang,S.; Bahl,J.; Krauss,S.; Webster,R.G.; Webby,R.J.; Smith,G.J.; Bao,Y.; Sanders,R.; Dernovoy,D.; Kiryutin,B.; Lipman,D.J.; Tatusova,T.
EPI1537310	HA	United States	2017-Nov-12	EPI_ISL_376326	A/lesser scaup/Wisconsin/17OS5811/2017		Import from public-domain	Killian,M.L.; Franzen,K.; Camp,P.; Stuber,T.; Robbe-Austerman,S.; Lauterbach,S.; Nolting,J.; Bowman,A.
EPI845273	HA	Brazil	2012-Apr-18	EPI_ISL_235708	A/white-rumped sandpiper/Lagoa do Peixe/RS1151/2012		Import from public-domain	Araujo,Jd.; Petry,M.V.; Fabrizio,T.; Walker,D.; Ometto,T.; Thomazelli,L.M.; Scherer,A.L.; Serafini,P.; Neto,I.S.; Krauss,S.; Webster,R.G.; Webby,R.J.; Durigon,E.L.
EPI837386	HA	Brazil	2012-Apr-18	EPI_ISL_234312	A/white-rumped sandpiper/Lagoa do Peixe/RS1196/2012		Import from public-domain	Araujo,J.D.; Petry,M.V.; Fabrizio,T.; Walker,D.; Ometto,T.; Thomazelli,L.M.; Scherer,A.L.; Serafini,P.; Neto,I.S.; Krauss,S.; Webster,R.G.; Webby,R.J.; Durigon,E.L.
EPI837472	HA	Brazil	2012-Apr-18	EPI_ISL_234311	A/white-rumped sandpiper/Lagoa do Peixe/RS1177/2012		Import from public-domain	Araujo,J.D.; Petry,M.V.; Fabrizio,T.; Walker,D.; Ometto,T.; Thomazelli,L.M.; Scherer,A.L.; Serafini,P.; Neto,I.S.; Krauss,S.; Webster,R.G.; Webby,R.J.; Durigon,E.L.
EPI837383	HA	Brazil	2012-Apr-18	EPI_ISL_234310	A/white-rumped sandpiper/Lagoa do Peixe/RS1151/2012		Import from public-domain	Araujo,J.D.; Petry,M.V.; Fabrizio,T.; Walker,D.; Ometto,T.; Thomazelli,L.M.; Scherer,A.L.; Serafini,P.; Neto,I.S.; Krauss,S.; Webster,R.G.; Webby,R.J.; Durigon,E.L.
EPI837457	HA	Brazil	2012-Apr-18	EPI_ISL_234307	A/white-rumped sandpiper/Lagoa do Peixe/RS1169/2012		Import from public-domain	Araujo,J.D.; Petry,M.V.; Fabrizio,T.; Walker,D.; Ometto,T.; Thomazelli,L.M.; Scherer,A.L.; Serafini,P.; Neto,I.S.; Krauss,S.; Webster,R.G.; Webby,R.J.; Durigon,E.L.
EPI837391	HA	Brazil	2012-Apr-18	EPI_ISL_234306	A/white-rumped sandpiper/Lagoa do Peixe/RS1167/2012		Import from public-domain	Araujo,J.D.; Petry,M.V.; Fabrizio,T.; Walker,D.; Ometto,T.; Thomazelli,L.M.; Scherer,A.L.; Serafini,P.; Neto,I.S.; Krauss,S.; Webster,R.G.; Webby,R.J.; Durigon,E.L.
EPI837403	HA	Brazil	2012-Apr-18	EPI_ISL_234305	A/white-rumped sandpiper/Lagoa do Peixe/RS1154/2012		Import from public-domain	Araujo,J.D.; Petry,M.V.; Fabrizio,T.; Walker,D.; Ometto,T.; Thomazelli,L.M.; Scherer,A.L.; Serafini,P.; Neto,I.S.; Krauss,S.; Webster,R.G.; Webby,R.J.; Durigon,E.L.
EPI1537764	HA	United States	2017-Dec-01	EPI_ISL_376287	A/greater scaup/Wisconsin/17OS4533/2017		Import from public-domain	Killian,M.L.; Franzen,K.; Camp,P.; Stuber,T.; Robbe-Austerman,S.; Lauterbach,S.; Nolting,J.; Bowman,A.
EPI1553454	HA	United States	2014-May-20	EPI_ISL_379240	A/laughing gull/Delaware Bay/398/2014		Import from public-domain
EPI1553428	HA	United States	2014-May-20	EPI_ISL_379234	A/laughing gull/Delaware Bay/286/2014		Import from public-domain
EPI1553433	HA	United States	2014-May-20	EPI_ISL_379231	A/laughing gull/Delaware Bay/417/2014		Import from public-domain
EPI1525681	HA	United States	2014-May-20	EPI_ISL_372157	A/laughing gull/Delaware Bay/359/2014		Import from public-domain	Hicks,J.T.; Friedman,K.; Qiu,X.; Kim,D.-K.; Hixson,J.; Krauss,S.; Bahl,J.
EPI1530178	HA	United States	2018-May-21	EPI_ISL_373033	A/laughing gull/Delaware Bay/42/2018		Import from public-domain	Woodard,K.; Turner,J.C.; Franks,J.; Friedman,K.; Kercher,L.; Webby,R.J.
EPI1511097	HA	United States	2014-May-21	EPI_ISL_368798	A/laughing gull/Delaware Bay/519/2014		Import from public-domain	Direct Submission
EPI1549717	HA	United States	2016-Oct-22	EPI_ISL_378313	A/American wigeon/California/LDC523/2016		Import from public-domain	Cline,T.D.; Boyce,W.M.; Plancarte,M.
EPI1601809	HA	United States	2018-Oct-26	EPI_ISL_393486	A/American Wigeon/Ohio/18OS1967/2018		Import from public-domain	Killian,M.L.; Franzen,K.; Camp,P.; Stuber,T.; Robbe-Austerman,S.; Lauterbach,S.; Nolting,J.; Bowman,A.
EPI1549527	HA	United States	2017-Nov-06	EPI_ISL_378288	A/American wigeon/Missouri/17OS4780/2017		Import from public-domain	Killian,M.L.; Franzen,K.; Camp,P.; Stuber,T.; Robbe-Austerman,S.; Lauterbach,S.; Nolting,J.; Bowman,A.
EPI1549519	HA	United States	2017-Nov-04	EPI_ISL_378287	A/American wigeon/Missouri/17OS4599/2017		Import from public-domain	Killian,M.L.; Franzen,K.; Camp,P.; Stuber,T.; Robbe-Austerman,S.; Lauterbach,S.; Nolting,J.; Bowman,A.
EPI1549493	HA	United States	2014-May-19	EPI_ISL_378283	A/herring gull/Delaware Bay/27/2014		Import from public-domain	Direct Submission
EPI1830392	HA	United States	2015-Dec-01	EPI_ISL_701047	A/Mallard/Washington/AH0042125I.4.A/2015		Import from public-domain	Hopken,M.W.; Piaggio,A.J.; Pabilonia,K.L.; Pierce,J.; Anderson,T.; Pierce,C.; Abdo,Z.
EPI1830352	HA	United States	2015-Dec-01	EPI_ISL_701007	A/Mallard/Idaho/AH0053992I.4.A/2015		Import from public-domain	Hopken,M.W.; Piaggio,A.J.; Pabilonia,K.L.; Pierce,J.; Anderson,T.; Pierce,C.; Abdo,Z.
EPI1830336	HA	United States	2016-Dec-01	EPI_ISL_700991	A/Mallard/Minnesota/AH0059549I.4.A/2016		Import from public-domain	Hopken,M.W.; Piaggio,A.J.; Pabilonia,K.L.; Pierce,J.; Anderson,T.; Pierce,C.; Abdo,Z.
EPI1830335	HA	United States	2015-Dec-01	EPI_ISL_700990	A/Mallard/Washington/AH0042257I.4.A/2015		Import from public-domain	Hopken,M.W.; Piaggio,A.J.; Pabilonia,K.L.; Pierce,J.; Anderson,T.; Pierce,C.; Abdo,Z.
EPI1775406	HA	United States	2015-Oct-30	EPI_ISL_502718	A/mallard/Maryland/UGAI15-7965/2015		Import from public-domain	Reeves,A.B.; Ramey,A.M.; Prosser,D.J.; Poulson,R.L.; Stallknecht,D.E.
EPI1775390	HA	United States	2015-Oct-20	EPI_ISL_502716	A/mallard/Maryland/UGAI15-7902/2015		Import from public-domain	Reeves,A.B.; Ramey,A.M.; Prosser,D.J.; Poulson,R.L.; Stallknecht,D.E.
EPI1773132	HA	United States	2018-Sep-20	EPI_ISL_502390	A/mallard/Minnesota/MN18-WB2-223A/2018		Import from public-domain	Ramey,A.M.; Stallknecht,D.E.; Reeves,A.B.
EPI1623777	HA	United States	2015-Dec-30	EPI_ISL_397810	A/mallard/New Jersey/16-000670-2/2015		Import from public-domain	Li,L.; Bowman,A.; DeLiberto,T.; Killian,M.; Krauss,S.; Nolting,J.; Kim Torchetti,M.; Ramey,A.; Reeves,A.; Stallknecht,D.; Webby,R.; Wan,X.-F.
EPI1830349	HA	United States	2015-Dec-01	EPI_ISL_701004	A/Northern Pintail/South Dakota/AH0014832I.4.A/2015		Import from public-domain	Hopken,M.W.; Piaggio,A.J.; Pabilonia,K.L.; Pierce,J.; Anderson,T.; Pierce,C.; Abdo,Z.
EPI1774620	HA	United States	2017-Sep-20	EPI_ISL_502620	A/northern pintail/Alaska/UGAI17-4733/2017		Import from public-domain	Reeves,A.B.; Ramey,A.M.; Poulson,R.L.; Stallknecht,D.E.
EPI1564258	HA	Argentina	2011-May-01	EPI_ISL_381000	A/silver teal/Argentina/CIP051-52/2011		Import from public-domain	Rimondi,A.; Perez,D.R.
EPI1564266	HA	Argentina	2016-Jul-01	EPI_ISL_381001	A/yellow-billed pintail/Argentina/CIP112-1174A/2016		Import from public-domain	Rimondi,A.; Perez,D.R.
EPI1154324	HA	United States	2016-Dec-04	EPI_ISL_294030	A/common goldeneye/Wisconsin/16OS4246/2016		Import from public-domain	Killian,M.; Franzen,K.; Camp,P.; Stuber,T.; Robbe-Austerman,S.; Lauterbach,S.; Nolting,J.; Bowman,A.
EPI476191	HA	United States	2011-Dec-06	EPI_ISL_148238	A/bufflehead/Maine/340/2011		Import from public-domain	Wentworth,D.E.; Halpin,R.A.; Lin,X.; Bera,J.; Akopov,A.; Ransier,A.; Mohan,M.; Fedorova,N.; Tsitrin,T.; Stockwell,T.; Amedeo,P.; Appalla,L.; Bishop,B.; Edworthy,P.; Gupta,N.; Hoover,J.; Katzel,D.; Li,K.; Schobel,S.; Shrivastava,S.; Thovarai,V.; Wang,S.; Bao,Y.; Sanders,R.; Zhdanov,S.; Kiryutin,B.; Lipman,D.J.; Tatusova,T.; Hall,J.S.
EPI615998	HA	United States	2013-Feb-09	EPI_ISL_189477	A/redhead/Ohio/13OS0428/2013		Import from public-domain	Wentworth,D.E.; Halpin,R.A.; Lin,X.; Bera,J.; Akopov,A.; Ransier,A.; Mohan,M.; Fedorova,N.; Tsitrin,T.; Puri,V.; Stockwell,T.; Amedeo,P.; Appalla,L.; Bishop,B.; Edworthy,P.; Gupta,N.; Hoover,J.; Katzel,D.; Schobel,S.; Shrivastava,S.; Thovarai,V.; Wang,S.; Slemons,R.D.; Nolting,J.M.; Bao,Y.; Sanders,R.; Zhdanov,S.; Kiryutin,B.; Lipman,D.J.; Tatusova,T.; Bowman,A.S.
EPI1549290	HA	United States	2017-Nov-07	EPI_ISL_378262	A/Cinnamon Teal/California/D1714969/2017		Import from public-domain	Rejmanek,D.; Crossley,B.
EPI1903894	HA	United States	2016-Oct-13	EPI_ISL_4072266	A/northern shoveler/Alaska/UGAI16-5347/2016		Import from public-domain	Reeves,A.B.; Ramey,A.M.; Poulson,R.L.; Stallknecht,D.E.
EPI1894798	HA	United States	2020-May-29	EPI_ISL_4056934	A/Ruddy Turnstone/Delaware Bay/448/2020		Import from public-domain	Direct Submission
EPI1304811	HA	United States	2014-May-23	EPI_ISL_328512	A/ruddy turnstone /New Jersey/UGAI14-1322/2014		Import from public-domain	Reeves,A.B.; Ramey,A.M.; Stallknecht,D.E.
EPI1304776	HA	United States	2014-May-15	EPI_ISL_328508	A/ruddy turnstone /New Jersey/UGAI14-1857/2014		Import from public-domain	Reeves,A.B.; Ramey,A.M.; Stallknecht,D.E.
EPI1304768	HA	United States	2014-May-17	EPI_ISL_328507	A/ruddy turnstone /New Jersey/UGAI14-1478/2014		Import from public-domain	Reeves,A.B.; Ramey,A.M.; Stallknecht,D.E.
EPI1304760	HA	United States	2014-May-27	EPI_ISL_328506	A/ruddy turnstone /New Jersey/UGAI14-1399/2014		Import from public-domain	Reeves,A.B.; Ramey,A.M.; Stallknecht,D.E.
EPI973594	HA	United States	2014-May-15	EPI_ISL_258495	A/ruddy turnstone/New Jersey/UGAI14-1314/2014		Import from public-domain	Reeves,A.B.
EPI837388	HA	United States	2012-Nov-09	EPI_ISL_234309	A/ruddy turnstone/Delaware Bay/595/2012		Import from public-domain	Araujo,J.D.; Petry,M.V.; Fabrizio,T.; Walker,D.; Ometto,T.; Thomazelli,L.M.; Scherer,A.L.; Serafini,P.; Neto,I.S.; Krauss,S.; Webster,R.G.; Webby,R.J.; Durigon,E.L.
EPI837385	HA	United States	2012-Nov-02	EPI_ISL_234308	A/ruddy turnstone/Delaware Bay/536/2012		Import from public-domain	Araujo,J.D.; Petry,M.V.; Fabrizio,T.; Walker,D.; Ometto,T.; Thomazelli,L.M.; Scherer,A.L.; Serafini,P.; Neto,I.S.; Krauss,S.; Webster,R.G.; Webby,R.J.; Durigon,E.L.
EPI1530509	HA	United States	2018-May-21	EPI_ISL_373075	A/ruddy turnstone/Delaware Bay/259/2018		Import from public-domain	Woodard,K.; Turner,J.C.; Franks,J.; Friedman,K.; Kercher,L.; Webby,R.J.
EPI1530415	HA	United States	2018-May-23	EPI_ISL_373063	A/ruddy turnstone/Delaware Bay/498/2018		Import from public-domain	Woodard,K.; Turner,J.C.; Franks,J.; Friedman,K.; Kercher,L.; Webby,R.J.
EPI1530357	HA	United States	2018-May-22	EPI_ISL_373056	A/ruddy turnstone/Delaware Bay/369/2018		Import from public-domain	Woodard,K.; Turner,J.C.; Franks,J.; Friedman,K.; Kercher,L.; Webby,R.J.
EPI1530233	HA	United States	2018-May-21	EPI_ISL_373040	A/ruddy turnstone/Delaware Bay/122/2018		Import from public-domain	Woodard,K.; Turner,J.C.; Franks,J.; Friedman,K.; Kercher,L.; Webby,R.J.
EPI1530211	HA	United States	2018-May-22	EPI_ISL_373037	A/ruddy turnstone/Delaware Bay/292/2018		Import from public-domain	Woodard,K.; Turner,J.C.; Franks,J.; Friedman,K.; Kercher,L.; Webby,R.J.
EPI1530127	HA	United States	2018-May-21	EPI_ISL_373027	A/ruddy turnstone/Delaware Bay/47/2018		Import from public-domain	Woodard,K.; Turner,J.C.; Franks,J.; Friedman,K.; Kercher,L.; Webby,R.J.
EPI1523260	HA	United States	2013-May-23	EPI_ISL_371829	A/ruddy turnstone/Delaware Bay/539/2013		Import from public-domain	Hicks,J.T.; Friedman,K.; Qiu,X.; Kim,D.-K.; Hixson,J.; Krauss,S.; Bahl,J.
EPI1523008	HA	United States	2010-May-20	EPI_ISL_371798	A/ruddy turnstone/Delaware Bay/333/2010		Import from public-domain	Hicks,J.T.; Friedman,K.; Qiu,X.; Kim,D.-K.; Hixson,J.; Krauss,S.; Bahl,J.
EPI1066180	HA	United States	2016-May-12	EPI_ISL_279213	A/ruddy turnstone/New Jersey/UGAI16-2139/2016		Import from public-domain	Pickett,B.; Fedorova,N.; Puri,V.; Shrivastava,S.; Amedeo,P.; Isom,R.; Hu,L.; Durbin,A.; Rocchi,I.; Williams,T.; Poulson,R.L.; Bao,Y.; Sanders,R.; Zhdanov,S.; Kiryutin,B.; Lipman,D.J.; Tatusova,T.; Stallknecht,D.E.
EPI1066284	HA	United States	2016-May-12	EPI_ISL_279210	A/ruddy turnstone/New Jersey/UGAI16-2120/2016		Import from public-domain	Pickett,B.; Fedorova,N.; Puri,V.; Shrivastava,S.; Amedeo,P.; Isom,R.; Hu,L.; Durbin,A.; Rocchi,I.; Williams,T.; Poulson,R.L.; Bao,Y.; Sanders,R.; Zhdanov,S.; Kiryutin,B.; Lipman,D.J.; Tatusova,T.; Stallknecht,D.E.
EPI1622982	HA	United States	2014-May-22	EPI_ISL_397713	A/ruddy turnstone/New Jersey/UGAI14-1746/2014		Import from public-domain	Tan,G.; Pickett,B.; Fedorova,N.; Amedeo,P.; Hu,L.; Christensen,J.; Miller,J.; Durbin,A.; Williams,T.; Poulson,R.; Stallknecht,D.
EPI1622966	HA	United States	2014-May-15	EPI_ISL_397711	A/ruddy turnstone/New Jersey/UGAI14-1656/2014		Import from public-domain	Tan,G.; Pickett,B.; Fedorova,N.; Amedeo,P.; Hu,L.; Christensen,J.; Miller,J.; Durbin,A.; Williams,T.; Poulson,R.; Stallknecht,D.
EPI1622940	HA	United States	2014-May-24	EPI_ISL_397708	A/ruddy turnstone/New Jersey/UGAI14-1632/2014		Import from public-domain	Tan,G.; Pickett,B.; Fedorova,N.; Amedeo,P.; Hu,L.; Christensen,J.; Miller,J.; Durbin,A.; Williams,T.; Poulson,R.; Stallknecht,D.
EPI1621903	HA	United States	2010-May-20	EPI_ISL_397580	A/ruddy turnstone/New Jersey/AI10-960/2010		Import from public-domain	Tan,G.; Pickett,B.; Fedorova,N.; Amedeo,P.; Hu,L.; Christensen,J.; Miller,J.; Durbin,A.; Williams,T.; Poulson,R.; Stallknecht,D.
EPI1621895	HA	United States	2010-May-26	EPI_ISL_397579	A/ruddy turnstone/New Jersey/AI10-901/2010		Import from public-domain	Tan,G.; Pickett,B.; Fedorova,N.; Amedeo,P.; Hu,L.; Christensen,J.; Miller,J.; Durbin,A.; Williams,T.; Poulson,R.; Stallknecht,D.
EPI1621887	HA	United States	2010-May-19	EPI_ISL_397578	A/ruddy turnstone/New Jersey/AI10-798/2010		Import from public-domain	Tan,G.; Pickett,B.; Fedorova,N.; Amedeo,P.; Hu,L.; Christensen,J.; Miller,J.; Durbin,A.; Williams,T.; Poulson,R.; Stallknecht,D.
EPI1621871	HA	United States	2010-May-26	EPI_ISL_397576	A/ruddy turnstone/New Jersey/AI10-695/2010		Import from public-domain	Tan,G.; Pickett,B.; Fedorova,N.; Amedeo,P.; Hu,L.; Christensen,J.; Miller,J.; Durbin,A.; Williams,T.; Poulson,R.; Stallknecht,D.
EPI1621863	HA	United States	2010-May-26	EPI_ISL_397575	A/ruddy turnstone/New Jersey/AI10-669/2010		Import from public-domain	Tan,G.; Pickett,B.; Fedorova,N.; Amedeo,P.; Hu,L.; Christensen,J.; Miller,J.; Durbin,A.; Williams,T.; Poulson,R.; Stallknecht,D.
EPI1621855	HA	United States	2010-May-26	EPI_ISL_397574	A/ruddy turnstone/New Jersey/AI10-657/2010		Import from public-domain	Tan,G.; Pickett,B.; Fedorova,N.; Amedeo,P.; Hu,L.; Christensen,J.; Miller,J.; Durbin,A.; Williams,T.; Poulson,R.; Stallknecht,D.
EPI1621847	HA	United States	2010-May-26	EPI_ISL_397573	A/ruddy turnstone/New Jersey/AI10-652/2010		Import from public-domain	Tan,G.; Pickett,B.; Fedorova,N.; Amedeo,P.; Hu,L.; Christensen,J.; Miller,J.; Durbin,A.; Williams,T.; Poulson,R.; Stallknecht,D.
EPI1621839	HA	United States	2010-May-26	EPI_ISL_397572	A/ruddy turnstone/New Jersey/AI10-650/2010		Import from public-domain	Tan,G.; Pickett,B.; Fedorova,N.; Amedeo,P.; Hu,L.; Christensen,J.; Miller,J.; Durbin,A.; Williams,T.; Poulson,R.; Stallknecht,D.
EPI1621807	HA	United States	2010-May-24	EPI_ISL_397568	A/ruddy turnstone/New Jersey/AI10-616/2010		Import from public-domain	Tan,G.; Pickett,B.; Fedorova,N.; Amedeo,P.; Hu,L.; Christensen,J.; Miller,J.; Durbin,A.; Williams,T.; Poulson,R.; Stallknecht,D.
EPI1621799	HA	United States	2010-May-24	EPI_ISL_397567	A/ruddy turnstone/New Jersey/AI10-608/2010		Import from public-domain	Tan,G.; Pickett,B.; Fedorova,N.; Amedeo,P.; Hu,L.; Christensen,J.; Miller,J.; Durbin,A.; Williams,T.; Poulson,R.; Stallknecht,D.
EPI1621783	HA	United States	2010-May-26	EPI_ISL_397565	A/ruddy turnstone/New Jersey/AI10-535/2010		Import from public-domain	Tan,G.; Pickett,B.; Fedorova,N.; Amedeo,P.; Hu,L.; Christensen,J.; Miller,J.; Durbin,A.; Williams,T.; Poulson,R.; Stallknecht,D.
EPI1621551	HA	United States	2010-May-23	EPI_ISL_397540	A/ruddy turnstone/Delaware/AI10-1069/2010		Import from public-domain	Tan,G.; Pickett,B.; Fedorova,N.; Amedeo,P.; Hu,L.; Christensen,J.; Miller,J.; Durbin,A.; Williams,T.; Poulson,R.; Stallknecht,D.
EPI1621527	HA	United States	2010-May-26	EPI_ISL_397537	A/ruddy turnstone/Delaware/AI10-1030/2010		Import from public-domain	Tan,G.; Pickett,B.; Fedorova,N.; Amedeo,P.; Hu,L.; Christensen,J.; Miller,J.; Durbin,A.; Williams,T.; Poulson,R.; Stallknecht,D.
EPI1552625	HA	Guatemala	2013-Aug-01	EPI_ISL_379064	A/blue-winged teal/Guatemala/CIP049-I_H116-84/2013		Import from public-domain	Ferreri,L.; Ortiz,L.; Geiger,G.; Barriga,G.; Poulson,R.; Gonzalez-Reiche,A.S.; Crum,J.A.; Moran,D.; Stallknecht,D.; Cordon-Rosales,C.; Rajao,D.; Perez,D.R.
EPI1552548	HA	Guatemala	2013-Aug-01	EPI_ISL_379051	A/blue-winged teal/Guatemala/CIP049-S_H116-84/2013		Import from public-domain	Ferreri,L.; Ortiz,L.; Geiger,G.; Barriga,G.; Poulson,R.; Gonzalez-Reiche,A.S.; Crum,J.A.; Moran,D.; Stallknecht,D.; Cordon-Rosales,C.; Rajao,D.; Perez,D.R.
EPI1557391	HA	Argentina	2011-May-01	EPI_ISL_379988	A/comb duck/Argentina/CIP051-49/2011		Import from public-domain	Rimondi,A.; Perez,D.R.
EPI512329	HA	United States	2011-Dec-01	EPI_ISL_158540	A/long-tailed duck/Wisconsin/11OS4567/2011		Import from public-domain	Wentworth,D.E.; Halpin,R.A.; Lin,X.; Bera,J.; Akopov,A.; Ransier,A.; Mohan,M.; Fedorova,N.; Tsitrin,T.; Puri,V.; Stockwell,T.; Amedeo,P.; Appalla,L.; Bishop,B.; Edworthy,P.; Gupta,N.; Hoover,J.; Katzel,D.; Li,K.; Schobel,S.; Shrivastava,S.; Thovarai,V.; Wang,S.; Nolting,J.M.; Fries,A.C.; Bowman,A.S.; Bao,Y.; Sanders,R.; Zhdanov,S.; Kiryutin,B.; Lipman,D.J.; Tatusova,T.; Slemons,R.
EPI512322	HA	United States	2011-Nov-28	EPI_ISL_158539	A/long-tailed duck/Wisconsin/11OS4520/2011		Import from public-domain	Wentworth,D.E.; Halpin,R.A.; Lin,X.; Bera,J.; Akopov,A.; Ransier,A.; Mohan,M.; Fedorova,N.; Tsitrin,T.; Puri,V.; Stockwell,T.; Amedeo,P.; Appalla,L.; Bishop,B.; Edworthy,P.; Gupta,N.; Hoover,J.; Katzel,D.; Li,K.; Schobel,S.; Shrivastava,S.; Thovarai,V.; Wang,S.; Nolting,J.M.; Fries,A.C.; Bowman,A.S.; Bao,Y.; Sanders,R.; Zhdanov,S.; Kiryutin,B.; Lipman,D.J.; Tatusova,T.; Slemons,R.
EPI1549544	HA	United States	2015-Dec-03	EPI_ISL_378292	A/American Wigeon/California/D1516363/2015		Import from public-domain	Rejmanek,D.; Crossley,B.
EPI1549282	HA	United States	2017-Dec-21	EPI_ISL_378261	A/American Wigeon/California/D1717063/2017		Import from public-domain	Rejmanek,D.; Crossley,B.
EPI1555309	HA	United States	2014-May-20	EPI_ISL_379561	A/willet/Delaware Bay/338/2014		Import from public-domain
EPI1881536	HA	China	2017-Mar-28	EPI_ISL_2825619	A/goose/Anhui/S1008/2017	Harbin Veterinary Research Institute (CAAS)	Harbin Veterinary Research Institute (CAAS)	Guohua Deng, Jiaqi Cui
EPI1836631	HA	China	2016-Oct-21	EPI_ISL_707657	A/goose/Guangdong/10.21_SZBJ004-O/2016		Import from public-domain	Bi,Y.; Li,J.; Li,S.; Fu,G.; Jin,T.; Zhang,C.; Yang,Y.; Ma,Z.; Tian,W.; Xiao,S.; Li,L.; Yin,R.; Zhang,Y.; Wang,L.; Qin,Y.; Yao,Z.; Meng,F.; Hu,D.; Li,D.; Wong,G.; Liu,F.; Lv,N.; Fu,L.; Peng,Y.; Ma,J.; Sharshov,K.; Shestopalov,A.; Gulyaeva,M.; Gao,G.F.; Chen,J.; Shi,Y.; Liu,W.J.; Chu,D.; Huang,Y.; Liu,Y.; Liu,L.; Chen,Q.; Shi,W.
EPI1836623	HA	China	2016-Oct-21	EPI_ISL_707656	A/goose/Guangdong/10.21_SZBJ003-O/2016		Import from public-domain	Bi,Y.; Li,J.; Li,S.; Fu,G.; Jin,T.; Zhang,C.; Yang,Y.; Ma,Z.; Tian,W.; Xiao,S.; Li,L.; Yin,R.; Zhang,Y.; Wang,L.; Qin,Y.; Yao,Z.; Meng,F.; Hu,D.; Li,D.; Wong,G.; Liu,F.; Lv,N.; Fu,L.; Peng,Y.; Ma,J.; Sharshov,K.; Shestopalov,A.; Gulyaeva,M.; Gao,G.F.; Chen,J.; Shi,Y.; Liu,W.J.; Chu,D.; Huang,Y.; Liu,Y.; Liu,L.; Chen,Q.; Shi,W.
EPI1836615	HA	China	2016-Oct-21	EPI_ISL_707655	A/goose/Guangdong/10.21_SZBJ001-O/2016		Import from public-domain	Bi,Y.; Li,J.; Li,S.; Fu,G.; Jin,T.; Zhang,C.; Yang,Y.; Ma,Z.; Tian,W.; Xiao,S.; Li,L.; Yin,R.; Zhang,Y.; Wang,L.; Qin,Y.; Yao,Z.; Meng,F.; Hu,D.; Li,D.; Wong,G.; Liu,F.; Lv,N.; Fu,L.; Peng,Y.; Ma,J.; Sharshov,K.; Shestopalov,A.; Gulyaeva,M.; Gao,G.F.; Chen,J.; Shi,Y.; Liu,W.J.; Chu,D.; Huang,Y.; Liu,Y.; Liu,L.; Chen,Q.; Shi,W.
EPI1836607	HA	China	2016-Oct-21	EPI_ISL_707654	A/goose/Guangdong/10.21_SZBJ001-C/2016		Import from public-domain	Bi,Y.; Li,J.; Li,S.; Fu,G.; Jin,T.; Zhang,C.; Yang,Y.; Ma,Z.; Tian,W.; Xiao,S.; Li,L.; Yin,R.; Zhang,Y.; Wang,L.; Qin,Y.; Yao,Z.; Meng,F.; Hu,D.; Li,D.; Wong,G.; Liu,F.; Lv,N.; Fu,L.; Peng,Y.; Ma,J.; Sharshov,K.; Shestopalov,A.; Gulyaeva,M.; Gao,G.F.; Chen,J.; Shi,Y.; Liu,W.J.; Chu,D.; Huang,Y.; Liu,Y.; Liu,L.; Chen,Q.; Shi,W.
EPI1836751	HA	China	2018-Dec-24	EPI_ISL_697975	A/goose/Xinjiang/12.24_WLMQXL003-O/2018		Import from public-domain	Bi,Y.; Li,J.; Li,S.; Fu,G.; Jin,T.; Zhang,C.; Yang,Y.; Ma,Z.; Tian,W.; Xiao,S.; Li,L.; Yin,R.; Zhang,Y.; Wang,L.; Qin,Y.; Yao,Z.; Meng,F.; Hu,D.; Li,D.; Wong,G.; Liu,F.; Lv,N.; Fu,L.; Peng,Y.; Ma,J.; Sharshov,K.; Shestopalov,A.; Gulyaeva,M.; Gao,G.F.; Chen,J.; Shi,Y.; Liu,W.J.; Chu,D.; Huang,Y.; Liu,Y.; Liu,L.; Chen,Q.; Shi,W.
EPI1820956	HA	China	2018-Dec-24	EPI_ISL_697975	A/goose/Xinjiang/12.24_WLMQXL003-O/2018		Import from public-domain	Bi,Y.; Li,J.; Li,S.; Fu,G.; Jin,T.; Zhang,C.; Yang,Y.; Ma,Z.; Tian,W.; Xiao,S.; Li,L.; Yin,R.; Zhang,Y.; Wang,L.; Qin,Y.; Yao,Z.; Meng,F.; Hu,D.; Li,D.; Wong,G.; Liu,F.; Lv,N.; Fu,L.; Peng,Y.; Ma,J.; Sharshov,K.; Shestopalov,A.; Gulyaeva,M.; Gao,G.F.; Chen,J.; Shi,Y.; Liu,W.J.; Chu,D.; Huang,Y.; Liu,Y.; Liu,L.; Chen,Q.; Shi,W.
EPI1820957	HA	China	2018-Dec-24	EPI_ISL_697975	A/goose/Xinjiang/12.24_WLMQXL003-O/2018		Import from public-domain	Bi,Y.; Li,J.; Li,S.; Fu,G.; Jin,T.; Zhang,C.; Yang,Y.; Ma,Z.; Tian,W.; Xiao,S.; Li,L.; Yin,R.; Zhang,Y.; Wang,L.; Qin,Y.; Yao,Z.; Meng,F.; Hu,D.; Li,D.; Wong,G.; Liu,F.; Lv,N.; Fu,L.; Peng,Y.; Ma,J.; Sharshov,K.; Shestopalov,A.; Gulyaeva,M.; Gao,G.F.; Chen,J.; Shi,Y.; Liu,W.J.; Chu,D.; Huang,Y.; Liu,Y.; Liu,L.; Chen,Q.; Shi,W.
EPI1836735	HA	China	2018-Dec-24	EPI_ISL_697973	A/goose/Xinjiang/12.24_WLMQXL002-O/2018		Import from public-domain	Bi,Y.; Li,J.; Li,S.; Fu,G.; Jin,T.; Zhang,C.; Yang,Y.; Ma,Z.; Tian,W.; Xiao,S.; Li,L.; Yin,R.; Zhang,Y.; Wang,L.; Qin,Y.; Yao,Z.; Meng,F.; Hu,D.; Li,D.; Wong,G.; Liu,F.; Lv,N.; Fu,L.; Peng,Y.; Ma,J.; Sharshov,K.; Shestopalov,A.; Gulyaeva,M.; Gao,G.F.; Chen,J.; Shi,Y.; Liu,W.J.; Chu,D.; Huang,Y.; Liu,Y.; Liu,L.; Chen,Q.; Shi,W.
EPI1820952	HA	China	2018-Dec-24	EPI_ISL_697973	A/goose/Xinjiang/12.24_WLMQXL002-O/2018		Import from public-domain	Bi,Y.; Li,J.; Li,S.; Fu,G.; Jin,T.; Zhang,C.; Yang,Y.; Ma,Z.; Tian,W.; Xiao,S.; Li,L.; Yin,R.; Zhang,Y.; Wang,L.; Qin,Y.; Yao,Z.; Meng,F.; Hu,D.; Li,D.; Wong,G.; Liu,F.; Lv,N.; Fu,L.; Peng,Y.; Ma,J.; Sharshov,K.; Shestopalov,A.; Gulyaeva,M.; Gao,G.F.; Chen,J.; Shi,Y.; Liu,W.J.; Chu,D.; Huang,Y.; Liu,Y.; Liu,L.; Chen,Q.; Shi,W.
EPI1820953	HA	China	2018-Dec-24	EPI_ISL_697973	A/goose/Xinjiang/12.24_WLMQXL002-O/2018		Import from public-domain	Bi,Y.; Li,J.; Li,S.; Fu,G.; Jin,T.; Zhang,C.; Yang,Y.; Ma,Z.; Tian,W.; Xiao,S.; Li,L.; Yin,R.; Zhang,Y.; Wang,L.; Qin,Y.; Yao,Z.; Meng,F.; Hu,D.; Li,D.; Wong,G.; Liu,F.; Lv,N.; Fu,L.; Peng,Y.; Ma,J.; Sharshov,K.; Shestopalov,A.; Gulyaeva,M.; Gao,G.F.; Chen,J.; Shi,Y.; Liu,W.J.; Chu,D.; Huang,Y.; Liu,Y.; Liu,L.; Chen,Q.; Shi,W.
EPI1836663	HA	China	2018-Jan-11	EPI_ISL_697970	A/goose/Jiangsu/1.11_LYSZW002-O/2018		Import from public-domain	Bi,Y.; Li,J.; Li,S.; Fu,G.; Jin,T.; Zhang,C.; Yang,Y.; Ma,Z.; Tian,W.; Xiao,S.; Li,L.; Yin,R.; Zhang,Y.; Wang,L.; Qin,Y.; Yao,Z.; Meng,F.; Hu,D.; Li,D.; Wong,G.; Liu,F.; Lv,N.; Fu,L.; Peng,Y.; Ma,J.; Sharshov,K.; Shestopalov,A.; Gulyaeva,M.; Gao,G.F.; Chen,J.; Shi,Y.; Liu,W.J.; Chu,D.; Huang,Y.; Liu,Y.; Liu,L.; Chen,Q.; Shi,W.
EPI1820941	HA	China	2018-Jan-11	EPI_ISL_697970	A/goose/Jiangsu/1.11_LYSZW002-O/2018		Import from public-domain	Bi,Y.; Li,J.; Li,S.; Fu,G.; Jin,T.; Zhang,C.; Yang,Y.; Ma,Z.; Tian,W.; Xiao,S.; Li,L.; Yin,R.; Zhang,Y.; Wang,L.; Qin,Y.; Yao,Z.; Meng,F.; Hu,D.; Li,D.; Wong,G.; Liu,F.; Lv,N.; Fu,L.; Peng,Y.; Ma,J.; Sharshov,K.; Shestopalov,A.; Gulyaeva,M.; Gao,G.F.; Chen,J.; Shi,Y.; Liu,W.J.; Chu,D.; Huang,Y.; Liu,Y.; Liu,L.; Chen,Q.; Shi,W.
EPI1820942	HA	China	2018-Jan-11	EPI_ISL_697970	A/goose/Jiangsu/1.11_LYSZW002-O/2018		Import from public-domain	Bi,Y.; Li,J.; Li,S.; Fu,G.; Jin,T.; Zhang,C.; Yang,Y.; Ma,Z.; Tian,W.; Xiao,S.; Li,L.; Yin,R.; Zhang,Y.; Wang,L.; Qin,Y.; Yao,Z.; Meng,F.; Hu,D.; Li,D.; Wong,G.; Liu,F.; Lv,N.; Fu,L.; Peng,Y.; Ma,J.; Sharshov,K.; Shestopalov,A.; Gulyaeva,M.; Gao,G.F.; Chen,J.; Shi,Y.; Liu,W.J.; Chu,D.; Huang,Y.; Liu,Y.; Liu,L.; Chen,Q.; Shi,W.
EPI1303388	HA	China	2013-Apr-28	EPI_ISL_328190	A/goose/China/GX1001/2013		Import from public-domain	Peng,C.
EPI1303387	HA	China	2012-Apr-11	EPI_ISL_328189	A/goose/China/YS357/2012		Import from public-domain	Peng,C.
EPI1303386	HA	China	2011-Nov-03	EPI_ISL_328188	A/goose/China/Y91/2011		Import from public-domain	Peng,C.
EPI1303385	HA	China	2015-May-16	EPI_ISL_328187	A/goose/China/G711/2015		Import from public-domain	Peng,C.
EPI1303384	HA	China	2014-Oct-16	EPI_ISL_328186	A/goose/China/G3121/2014		Import from public-domain	Peng,C.
EPI1303383	HA	China	2015-Nov-07	EPI_ISL_328185	A/goose/China/G2097/2015		Import from public-domain	Peng,C.
EPI1303382	HA	China	2014-Apr-28	EPI_ISL_328184	A/goose/China/G1130/2014		Import from public-domain	Peng,C.
EPI1035869	HA	China	2013-Dec-24	EPI_ISL_273062	A/goose/Guangxi/158/2013		Import from public-domain	Li,M.; Xie,Z.X.; Xie,L.J.; Deng,X.W.; Xie,Q.Z.; Liu,J.B.; Fan,Q.; Pang,Y.S.; Luo,S.S.
EPI1035845	HA	China	2013-Jan-05	EPI_ISL_273059	A/goose/Guangxi/128/2013		Import from public-domain	Li,M.; Xie,Z.X.; Xie,L.J.; Deng,X.W.; Xie,Q.Z.; Liu,J.B.; Fan,Q.; Pang,Y.S.; Luo,S.S.
EPI1035837	HA	China	2012-Oct-19	EPI_ISL_273058	A/goose/Guangxi/127/2012		Import from public-domain	Li,M.; Xie,Z.X.; Xie,L.J.; Deng,X.W.; Xie,Q.Z.; Liu,J.B.; Fan,Q.; Pang,Y.S.; Luo,S.S.
EPI1035811	HA	China	2012-Mar-31	EPI_ISL_273055	A/goose/Guangxi/115/2012		Import from public-domain	Li,M.; Xie,Z.X.; Xie,L.J.; Deng,X.W.; Xie,Q.Z.; Liu,J.B.; Fan,Q.; Pang,Y.S.; Luo,S.S.
EPI1035795	HA	China	2011-Sep-15	EPI_ISL_273053	A/goose/Guangxi/105/2011		Import from public-domain	Li,M.; Xie,Z.X.; Xie,L.J.; Deng,X.W.; Xie,Q.Z.; Liu,J.B.; Fan,Q.; Pang,Y.S.; Luo,S.S.
EPI1007430	HA	China	2010-Mar-03	EPI_ISL_266496	A/goose/Guangdong/S1384/2010		Import from public-domain	Wang,G.; Deng,G.; Shi,J.; Luo,W.; Zhang,G.; Zhang,Q.; Liu,L.; Jiang,Y.; Li,C.; Sriwilaijaroen,N.; Hiramatsu,H.; Suzuki,Y.; Kawaoka,Y.; Chen,H.
EPI705397	HA	China	2014-Nov-19	EPI_ISL_209788	A/goose/Guangdong/G3181/2014		Import from public-domain	Li,Z.; Liu,S.; Hou,G.; Wang,S.; Li,J.; Zhang,X.; Wang,D.; Chen,J.
EPI705395	HA	China	2014-Nov-19	EPI_ISL_209786	A/goose/Guangdong/G3178/2014		Import from public-domain	Li,Z.; Liu,S.; Hou,G.; Wang,S.; Li,J.; Zhang,X.; Wang,D.; Chen,J.
EPI705394	HA	China	2014-Nov-19	EPI_ISL_209785	A/goose/Guangdong/G3177/2014		Import from public-domain	Li,Z.; Liu,S.; Hou,G.; Wang,S.; Li,J.; Zhang,X.; Wang,D.; Chen,J.
EPI705393	HA	China	2014-Nov-19	EPI_ISL_209784	A/goose/Guangdong/G3175/2014		Import from public-domain	Li,Z.; Liu,S.; Hou,G.; Wang,S.; Li,J.; Zhang,X.; Wang,D.; Chen,J.
EPI705391	HA	China	2014-Nov-19	EPI_ISL_209782	A/goose/Guangdong/G3170/2014		Import from public-domain	Li,Z.; Liu,S.; Hou,G.; Wang,S.; Li,J.; Zhang,X.; Wang,D.; Chen,J.
EPI705390	HA	China	2014-Nov-19	EPI_ISL_209781	A/goose/Guangdong/G3169/2014		Import from public-domain	Li,Z.; Liu,S.; Hou,G.; Wang,S.; Li,J.; Zhang,X.; Wang,D.; Chen,J.
EPI705384	HA	China	2014-Nov-19	EPI_ISL_209775	A/goose/Guangdong/G3163/2014		Import from public-domain	Li,Z.; Liu,S.; Hou,G.; Wang,S.; Li,J.; Zhang,X.; Wang,D.; Chen,J.
EPI705383	HA	China	2014-Nov-19	EPI_ISL_209774	A/goose/Guangdong/G3160/2014		Import from public-domain	Li,Z.; Liu,S.; Hou,G.; Wang,S.; Li,J.; Zhang,X.; Wang,D.; Chen,J.
EPI705380	HA	China	2014-Nov-19	EPI_ISL_209771	A/goose/Guangdong/G3157/2014		Import from public-domain	Li,Z.; Liu,S.; Hou,G.; Wang,S.; Li,J.; Zhang,X.; Wang,D.; Chen,J.
EPI705373	HA	China	2014-Nov-19	EPI_ISL_209764	A/goose/Guangdong/G3148/2014		Import from public-domain	Li,Z.; Liu,S.; Hou,G.; Wang,S.; Li,J.; Zhang,X.; Wang,D.; Chen,J.
EPI705372	HA	China	2014-Nov-19	EPI_ISL_209763	A/goose/Guangdong/G3147/2014		Import from public-domain	Li,Z.; Liu,S.; Hou,G.; Wang,S.; Li,J.; Zhang,X.; Wang,D.; Chen,J.
EPI705368	HA	China	2014-Nov-19	EPI_ISL_209759	A/goose/Guangdong/G3143/2014		Import from public-domain	Li,Z.; Liu,S.; Hou,G.; Wang,S.; Li,J.; Zhang,X.; Wang,D.; Chen,J.
EPI705367	HA	China	2014-Nov-19	EPI_ISL_209758	A/goose/Guangdong/G3142/2014		Import from public-domain	Li,Z.; Liu,S.; Hou,G.; Wang,S.; Li,J.; Zhang,X.; Wang,D.; Chen,J.
EPI705365	HA	China	2014-Nov-19	EPI_ISL_209756	A/goose/Guangdong/G3139/2014		Import from public-domain	Li,Z.; Liu,S.; Hou,G.; Wang,S.; Li,J.; Zhang,X.; Wang,D.; Chen,J.
EPI705363	HA	China	2014-Nov-19	EPI_ISL_209754	A/goose/Guangdong/G3137/2014		Import from public-domain	Li,Z.; Liu,S.; Hou,G.; Wang,S.; Li,J.; Zhang,X.; Wang,D.; Chen,J.
EPI705359	HA	China	2014-Nov-19	EPI_ISL_209750	A/goose/Guangdong/G3133/2014		Import from public-domain	Li,Z.; Liu,S.; Hou,G.; Wang,S.; Li,J.; Zhang,X.; Wang,D.; Chen,J.
EPI705354	HA	China	2014-Nov-19	EPI_ISL_209745	A/goose/Guangdong/G3128/2014		Import from public-domain	Li,Z.; Liu,S.; Hou,G.; Wang,S.; Li,J.; Zhang,X.; Wang,D.; Chen,J.
EPI705348	HA	China	2014-Nov-19	EPI_ISL_209739	A/goose/Guangdong/G3122/2014		Import from public-domain	Li,Z.; Liu,S.; Hou,G.; Wang,S.; Li,J.; Zhang,X.; Wang,D.; Chen,J.
EPI705347	HA	China	2014-Nov-19	EPI_ISL_209738	A/goose/Guangdong/G3121/2014		Import from public-domain	Li,Z.; Liu,S.; Hou,G.; Wang,S.; Li,J.; Zhang,X.; Wang,D.; Chen,J.
EPI705267	HA	China	2014-Nov-19	EPI_ISL_209658	A/goose/Guangdong/G3387/2014		Import from public-domain	Li,Z.; Liu,S.; Hou,G.; Wang,S.; Li,J.; Zhang,X.; Wang,D.; Chen,J.
EPI705266	HA	China	2014-Nov-19	EPI_ISL_209657	A/goose/Guangdong/G3208/2014		Import from public-domain	Li,Z.; Liu,S.; Hou,G.; Wang,S.; Li,J.; Zhang,X.; Wang,D.; Chen,J.
EPI705263	HA	China	2014-Nov-19	EPI_ISL_209654	A/goose/Guangdong/G3199/2014		Import from public-domain	Li,Z.; Liu,S.; Hou,G.; Wang,S.; Li,J.; Zhang,X.; Wang,D.; Chen,J.
EPI705261	HA	China	2014-Nov-19	EPI_ISL_209652	A/goose/Guangdong/G3195/2014		Import from public-domain	Li,Z.; Liu,S.; Hou,G.; Wang,S.; Li,J.; Zhang,X.; Wang,D.; Chen,J.
EPI705260	HA	China	2014-Nov-19	EPI_ISL_209651	A/goose/Guangdong/G3193/2014		Import from public-domain	Li,Z.; Liu,S.; Hou,G.; Wang,S.; Li,J.; Zhang,X.; Wang,D.; Chen,J.
EPI705259	HA	China	2014-Nov-19	EPI_ISL_209650	A/goose/Guangdong/G3192/2014		Import from public-domain	Li,Z.; Liu,S.; Hou,G.; Wang,S.; Li,J.; Zhang,X.; Wang,D.; Chen,J.
EPI705258	HA	China	2014-Nov-19	EPI_ISL_209649	A/goose/Guangdong/G3190/2014		Import from public-domain	Li,Z.; Liu,S.; Hou,G.; Wang,S.; Li,J.; Zhang,X.; Wang,D.; Chen,J.
EPI705583	HA	China	2014-Apr-15	EPI_ISL_209402	A/goose/Guangdong/G1152/2014		Import from public-domain	Li,Z.; Liu,S.; Hou,G.; Wang,S.; Li,J.; Zhang,X.; Wang,D.; Chen,J.
EPI671589	HA	China	2015-May-07	EPI_ISL_201362	A/goose/Fujian/05.07 FZHG3K-O/2015(Mixed)		Institute of Microbiology, Chinese Academy of Sciences
EPI671581	HA	China	2015-May-07	EPI_ISL_201361	A/goose/Fujian/05.07 FZHGAK2-O/2015(H6N6)		Institute of Microbiology, Chinese Academy of Sciences
EPI671573	HA	China	2015-May-07	EPI_ISL_201360	A/goose/Fujian/05.07 FZHGK2-O/2015(H6N6)		Institute of Microbiology, Chinese Academy of Sciences
EPI666109	HA	China	2015-Apr-23	EPI_ISL_200474	A/goose/Guangdong/04.23 DGQTXC177-P/2015(Mixed)		Institute of Microbiology, Chinese Academy of Sciences
EPI661503	HA	China	2015-Mar-27	EPI_ISL_199394	A/goose/Guangdong/03.27 DGQTSJ164-O/2015(H6N2)		Institute of Microbiology, Chinese Academy of Sciences
EPI661495	HA	China	2015-Mar-27	EPI_ISL_199393	A/goose/Guangdong/03.27 DGQTSJ166-O/2015(H6N2)		Institute of Microbiology, Chinese Academy of Sciences
EPI661167	HA	China	2015-Apr-22	EPI_ISL_199352	A/goose/Guangdong/04.22 DGCPLB048-O/2015(H6N6)		Institute of Microbiology, Chinese Academy of Sciences
EPI661151	HA	China	2015-Apr-23	EPI_ISL_199350	A/goose/Guangdong/04.23 DGQTXC175-O/2015(H6N2)		Institute of Microbiology, Chinese Academy of Sciences
EPI661103	HA	China	2015-Mar-26	EPI_ISL_199344	A/goose/Guangdong/03.26 DGCP100-O/2015(H6N2)		Institute of Microbiology, Chinese Academy of Sciences
EPI661095	HA	China	2015-Mar-26	EPI_ISL_199343	A/goose/Guangdong/03.26 DGCPLB033-O/2015(H6N2)		Institute of Microbiology, Chinese Academy of Sciences
EPI660807	HA	China	2015-Apr-23	EPI_ISL_199307	A/goose/Guangdong/04.23 DGQTXC220-O/2015(H6N2)		Institute of Microbiology, Chinese Academy of Sciences
EPI660751	HA	China	2015-Apr-23	EPI_ISL_199300	A/goose/Guangdong/04.23 DGQTXC217-O/2015(H6N2)		Institute of Microbiology, Chinese Academy of Sciences
EPI660583	HA	China	2015-Apr-22	EPI_ISL_199279	A/goose/Guangdong/04.22 DGCP107-O/2015(H6N2)		Institute of Microbiology, Chinese Academy of Sciences
EPI660575	HA	China	2015-Apr-23	EPI_ISL_199278	A/goose/Guangdong/04.23 DGQTXC173-O/2015(H6N2)		Institute of Microbiology, Chinese Academy of Sciences
EPI660535	HA	China	2015-Apr-22	EPI_ISL_199273	A/goose/Guangdong/04.22 DGCP108-O/2015(H6N2)		Institute of Microbiology, Chinese Academy of Sciences
EPI660527	HA	China	2015-Apr-22	EPI_ISL_199272	A/goose/Guangdong/04.22 DGCPLB046-O/2015(H6N2)		Institute of Microbiology, Chinese Academy of Sciences
EPI660407	HA	China	2015-Apr-23	EPI_ISL_199257	A/goose/Guangdong/04.23 DGQTXC171-O/2015(H6N2)		Institute of Microbiology, Chinese Academy of Sciences
EPI660343	HA	China	2015-Apr-23	EPI_ISL_199249	A/goose/Guangdong/04.23 DGQTXC174-O/2015(H6N2)		Institute of Microbiology, Chinese Academy of Sciences
EPI660271	HA	China	2015-Apr-23	EPI_ISL_199240	A/goose/Guangdong/04.23 DGQTXC172-O/2015(H6N2)		Institute of Microbiology, Chinese Academy of Sciences
EPI660247	HA	China	2015-Apr-22	EPI_ISL_199237	A/goose/Guangdong/04.22 DGCP073-P/2015(H6N6)		Institute of Microbiology, Chinese Academy of Sciences
EPI660119	HA	China	2015-Apr-22	EPI_ISL_199221	A/goose/Guangdong/04.22 DGCP110-O/2015(H6N2)		Institute of Microbiology, Chinese Academy of Sciences
EPI660087	HA	China	2015-Apr-22	EPI_ISL_199217	A/goose/Guangdong/04.22 DGCPLB49-O/2015(H6N2)		Institute of Microbiology, Chinese Academy of Sciences
EPI660079	HA	China	2015-Apr-22	EPI_ISL_199216	A/goose/Guangdong/04.22 DGCP109-P/2015(H6N2)		Institute of Microbiology, Chinese Academy of Sciences
EPI660047	HA	China	2015-Apr-23	EPI_ISL_199212	A/goose/Guangdong/04.23 DGQTXC176-P/2015(H6N2)		Institute of Microbiology, Chinese Academy of Sciences
EPI659895	HA	China	2015-Mar-26	EPI_ISL_199193	A/goose/Guangdong/03.26 DGCPLB037-O/2015(H6N2)		Institute of Microbiology, Chinese Academy of Sciences
EPI659879	HA	China	2015-Mar-26	EPI_ISL_199191	A/goose/Guangdong/03.26 DGCPLB031-P/2015(H6N2)		Institute of Microbiology, Chinese Academy of Sciences
EPI659647	HA	China	2015-Jan-29	EPI_ISL_199162	A/goose/Henan/01.29 XCYX052-P/2015(H6N6)		Institute of Microbiology, Chinese Academy of Sciences
EPI501142	HA	China	2010-Mar-03	EPI_ISL_154192	A/Goose/Guangdong/S1384/2010	Harbin Veterinary Research Institute (CAAS)	Harbin Veterinary Research Institute (CAAS)	Wang, G.J.; Deng,G.H.; Shi, J.Z.; Luo, W.Y.; Zhang, G.Q.; Zhang, Q.Y.; Liu, L.L.; Jiang, Y.P.; Li, C.J.; Sriwilaijaroen, N.; Hiramatsu, H.; Suzuki, Y.; Kawaoka, Y.; Chen, H.L.
EPI345653	HA	China	2010-Apr-01	EPI_ISL_99559	A/goose/Eastern China/17/2010		Import from public-domain	Zhao,G.; Liu,X.
EPI1013736	HA	Netherlands	2011-Dec-14	EPI_ISL_267292	A/white-fronted goose/Netherlands/5/2011		Import from public-domain
EPI889429	HA	Netherlands	2011-Jan-04	EPI_ISL_243526	A/greater white-fronted goose/Netherlands/1/2011		Import from public-domain	Poen,M.J.; Verhagen,J.H.; Vuong,O.; Scheuer,R.D.; Pas,S.D.; Fouchier,R.A.M.
EPI890483	HA	Netherlands	2011-Dec-14	EPI_ISL_243479	A/greater white-fronted goose/Netherlands/6/2011		Import from public-domain	Poen,M.J.; Verhagen,J.H.; Vuong,O.; Scheuer,R.D.; Pas,S.D.; Fouchier,R.A.M.
EPI889349	HA	Netherlands	2010-Jan-20	EPI_ISL_243470	A/greater white-fronted goose/Netherlands/1/2010		Import from public-domain	Poen,M.J.; Verhagen,J.H.; Vuong,O.; Scheuer,R.D.; Pas,S.D.; Fouchier,R.A.M.
EPI889260	HA	Netherlands	2011-Jan-13	EPI_ISL_243392	A/greater white-fronted goose/Netherlands/2/2011		Import from public-domain	Poen,M.J.; Verhagen,J.H.; Vuong,O.; Scheuer,R.D.; Pas,S.D.; Fouchier,R.A.M.
EPI740614	HA	China	2013-Dec-16	EPI_ISL_217932	A/Anser albifrons/Hubei/Chenhu555/2013_H6N2	State Key Laboratory of Virology and Wuhan Institute of Virology, Chinese Academy of Sciences	Wuhan Institute of Virology
EPI1195104	HA	China	2015-Feb-05	EPI_ISL_302766	A/Bean_Goose/Hubei/chenhu_VI54/2015	Wuhan Institute of Virology, CAS	Wuhan Institute of Virology
EPI1195096	HA	China	2015-Feb-05	EPI_ISL_302765	A/Bean_Goose/Hubei/chenhu_VI14/2015	Wuhan Institute of Virology, CAS	Wuhan Institute of Virology
EPI1194783	HA	China	2015-Feb-05	EPI_ISL_302717	A/Bean_Goose/Hubei/chenhu_VI39/2015	Wuhan Institute of Virology, CAS	Wuhan Institute of Virology
EPI740638	HA	China	2014-Jan-16	EPI_ISL_217935	A/Anser anser/Hubei/Chenhu938/2014_H6N2		Wuhan Institute of Virology
EPI740630	HA	China	2014-Jan-16	EPI_ISL_217934	A/Anser anser/Hubei/Chenhu936/2014_H6N1	State Key Laboratory of Virology and Wuhan Institute of Virology, Chinese Academy of Sciences	Wuhan Institute of Virology
EPI476110	HA	Iceland	2011-Nov-01	EPI_ISL_148229	A/greylag goose/Iceland/0980/2011		Import from public-domain	Wentworth,D.E.; Halpin,R.A.; Lin,X.; Bera,J.; Akopov,A.; Ransier,A.; Mohan,M.; Fedorova,N.; Tsitrin,T.; Stockwell,T.; Amedeo,P.; Appalla,L.; Bishop,B.; Edworthy,P.; Gupta,N.; Hoover,J.; Katzel,D.; Li,K.; Schobel,S.; Shrivastava,S.; Thovarai,V.; Wang,S.; Bao,Y.; Sanders,R.; Zhdanov,S.; Kiryutin,B.; Lipman,D.J.; Tatusova,T.; Hall,J.S.
EPI476103	HA	Iceland	2011-Nov-01	EPI_ISL_148228	A/greylag goose/Iceland/0976/2011		Import from public-domain	Wentworth,D.E.; Halpin,R.A.; Lin,X.; Bera,J.; Akopov,A.; Ransier,A.; Mohan,M.; Fedorova,N.; Tsitrin,T.; Stockwell,T.; Amedeo,P.; Appalla,L.; Bishop,B.; Edworthy,P.; Gupta,N.; Hoover,J.; Katzel,D.; Li,K.; Schobel,S.; Shrivastava,S.; Thovarai,V.; Wang,S.; Bao,Y.; Sanders,R.; Zhdanov,S.; Kiryutin,B.; Lipman,D.J.; Tatusova,T.; Hall,J.S.
EPI476096	HA	Iceland	2011-Nov-01	EPI_ISL_148227	A/greylag goose/Iceland/0961/2011		Import from public-domain	Wentworth,D.E.; Halpin,R.A.; Lin,X.; Bera,J.; Akopov,A.; Ransier,A.; Mohan,M.; Fedorova,N.; Tsitrin,T.; Stockwell,T.; Amedeo,P.; Appalla,L.; Bishop,B.; Edworthy,P.; Gupta,N.; Hoover,J.; Katzel,D.; Li,K.; Schobel,S.; Shrivastava,S.; Thovarai,V.; Wang,S.; Bao,Y.; Sanders,R.; Zhdanov,S.; Kiryutin,B.; Lipman,D.J.; Tatusova,T.; Hall,J.S.
EPI476090	HA	Iceland	2011-Nov-01	EPI_ISL_148226	A/greylag goose/Iceland/0953/2011		Import from public-domain	Wentworth,D.E.; Halpin,R.A.; Lin,X.; Bera,J.; Akopov,A.; Ransier,A.; Mohan,M.; Fedorova,N.; Tsitrin,T.; Stockwell,T.; Amedeo,P.; Appalla,L.; Bishop,B.; Edworthy,P.; Gupta,N.; Hoover,J.; Katzel,D.; Li,K.; Schobel,S.; Shrivastava,S.; Thovarai,V.; Wang,S.; Bao,Y.; Sanders,R.; Zhdanov,S.; Kiryutin,B.; Lipman,D.J.; Tatusova,T.; Hall,J.S.
EPI476288	HA	Iceland	2011-Nov-01	EPI_ISL_148225	A/greylag goose/Iceland/0948/2011		Import from public-domain	Wentworth,D.E.; Halpin,R.A.; Lin,X.; Bera,J.; Akopov,A.; Ransier,A.; Mohan,M.; Fedorova,N.; Tsitrin,T.; Stockwell,T.; Amedeo,P.; Appalla,L.; Bishop,B.; Edworthy,P.; Gupta,N.; Hoover,J.; Katzel,D.; Li,K.; Schobel,S.; Shrivastava,S.; Thovarai,V.; Wang,S.; Bao,Y.; Sanders,R.; Zhdanov,S.; Kiryutin,B.; Lipman,D.J.; Tatusova,T.; Hall,J.S.
EPI476066	HA	Iceland	2011-Nov-01	EPI_ISL_148224	A/greylag goose/Iceland/0926/2011		Import from public-domain	Wentworth,D.E.; Halpin,R.A.; Lin,X.; Bera,J.; Akopov,A.; Ransier,A.; Mohan,M.; Fedorova,N.; Tsitrin,T.; Stockwell,T.; Amedeo,P.; Appalla,L.; Bishop,B.; Edworthy,P.; Gupta,N.; Hoover,J.; Katzel,D.; Li,K.; Schobel,S.; Shrivastava,S.; Thovarai,V.; Wang,S.; Bao,Y.; Sanders,R.; Zhdanov,S.; Kiryutin,B.; Lipman,D.J.; Tatusova,T.; Hall,J.S.
EPI476050	HA	Iceland	2011-Nov-01	EPI_ISL_148222	A/greylag goose/Iceland/0921/2011		Import from public-domain	Wentworth,D.E.; Halpin,R.A.; Lin,X.; Bera,J.; Akopov,A.; Ransier,A.; Mohan,M.; Fedorova,N.; Tsitrin,T.; Stockwell,T.; Amedeo,P.; Appalla,L.; Bishop,B.; Edworthy,P.; Gupta,N.; Hoover,J.; Katzel,D.; Li,K.; Schobel,S.; Shrivastava,S.; Thovarai,V.; Wang,S.; Bao,Y.; Sanders,R.; Zhdanov,S.; Kiryutin,B.; Lipman,D.J.; Tatusova,T.; Hall,J.S.
EPI476043	HA	Iceland	2011-Nov-01	EPI_ISL_148221	A/greylag goose/Iceland/0911/2011		Import from public-domain	Wentworth,D.E.; Halpin,R.A.; Lin,X.; Bera,J.; Akopov,A.; Ransier,A.; Mohan,M.; Fedorova,N.; Tsitrin,T.; Stockwell,T.; Amedeo,P.; Appalla,L.; Bishop,B.; Edworthy,P.; Gupta,N.; Hoover,J.; Katzel,D.; Li,K.; Schobel,S.; Shrivastava,S.; Thovarai,V.; Wang,S.; Bao,Y.; Sanders,R.; Zhdanov,S.; Kiryutin,B.; Lipman,D.J.; Tatusova,T.; Hall,J.S.
EPI476036	HA	Iceland	2011-Nov-01	EPI_ISL_148220	A/greylag goose/Iceland/1482/2011		Import from public-domain	Wentworth,D.E.; Halpin,R.A.; Lin,X.; Bera,J.; Akopov,A.; Ransier,A.; Mohan,M.; Fedorova,N.; Tsitrin,T.; Stockwell,T.; Amedeo,P.; Appalla,L.; Bishop,B.; Edworthy,P.; Gupta,N.; Hoover,J.; Katzel,D.; Li,K.; Schobel,S.; Shrivastava,S.; Thovarai,V.; Wang,S.; Bao,Y.; Sanders,R.; Zhdanov,S.; Kiryutin,B.; Lipman,D.J.; Tatusova,T.; Hall,J.S.
EPI476030	HA	Iceland	2011-Nov-01	EPI_ISL_148219	A/greylag goose/Iceland/1474/2011		Import from public-domain	Wentworth,D.E.; Halpin,R.A.; Lin,X.; Bera,J.; Akopov,A.; Ransier,A.; Mohan,M.; Fedorova,N.; Tsitrin,T.; Stockwell,T.; Amedeo,P.; Appalla,L.; Bishop,B.; Edworthy,P.; Gupta,N.; Hoover,J.; Katzel,D.; Li,K.; Schobel,S.; Shrivastava,S.; Thovarai,V.; Wang,S.; Bao,Y.; Sanders,R.; Zhdanov,S.; Kiryutin,B.; Lipman,D.J.; Tatusova,T.; Hall,J.S.
EPI476023	HA	Iceland	2011-Nov-01	EPI_ISL_148218	A/greylag goose/Iceland/1459/2011		Import from public-domain	Wentworth,D.E.; Halpin,R.A.; Lin,X.; Bera,J.; Akopov,A.; Ransier,A.; Mohan,M.; Fedorova,N.; Tsitrin,T.; Stockwell,T.; Amedeo,P.; Appalla,L.; Bishop,B.; Edworthy,P.; Gupta,N.; Hoover,J.; Katzel,D.; Li,K.; Schobel,S.; Shrivastava,S.; Thovarai,V.; Wang,S.; Bao,Y.; Sanders,R.; Zhdanov,S.; Kiryutin,B.; Lipman,D.J.; Tatusova,T.; Hall,J.S.
EPI476116	HA	Iceland	2011-Nov-01	EPI_ISL_148230	A/pink-footed goose/Iceland/0987/2011		Import from public-domain	Wentworth,D.E.; Halpin,R.A.; Lin,X.; Bera,J.; Akopov,A.; Ransier,A.; Mohan,M.; Fedorova,N.; Tsitrin,T.; Stockwell,T.; Amedeo,P.; Appalla,L.; Bishop,B.; Edworthy,P.; Gupta,N.; Hoover,J.; Katzel,D.; Li,K.; Schobel,S.; Shrivastava,S.; Thovarai,V.; Wang,S.; Bao,Y.; Sanders,R.; Zhdanov,S.; Kiryutin,B.; Lipman,D.J.; Tatusova,T.; Hall,J.S.
EPI895346	HA	China	2014-Dec-22	EPI_ISL_244555	A/Anser fabalis/China/Anhui/L256/2014		Import from public-domain	Ye,G.; Liang,C.H.; Ping,H.Y.; Hua,D.G.; Cheng,Y.Q.
EPI895338	HA	China	2014-Dec-22	EPI_ISL_244553	A/Anser fabalis/China/Anhui/L221/2014		Import from public-domain	Ye,G.; Liang,C.H.; Ping,H.Y.; Hua,D.G.; Cheng,Y.Q.
EPI895330	HA	China	2014-Dec-22	EPI_ISL_244552	A/Anser fabalis/China/Anhui/L180/2014		Import from public-domain	Ye,G.; Liang,C.H.; Ping,H.Y.; Hua,D.G.; Cheng,Y.Q.
EPI895322	HA	China	2014-Dec-22	EPI_ISL_244551	A/Anser fabalis/China/Anhui/L144/2014		Import from public-domain	Ye,G.; Liang,C.H.; Ping,H.Y.; Hua,D.G.; Cheng,Y.Q.
EPI895314	HA	China	2014-Dec-22	EPI_ISL_244550	A/Anser fabalis/China/Anhui/L93/2014		Import from public-domain	Ye,G.; Liang,C.H.; Ping,H.Y.; Hua,D.G.; Cheng,Y.Q.
EPI895306	HA	China	2014-Dec-22	EPI_ISL_244548	A/Anser fabalis/China/Anhui/L63/2014		Import from public-domain	Ye,G.; Liang,C.H.; Ping,H.Y.; Hua,D.G.; Cheng,Y.Q.
EPI895298	HA	China	2014-Dec-22	EPI_ISL_244547	A/Anser fabalis/China/Anhui/L9/2014		Import from public-domain	Ye,G.; Liang,C.H.; Ping,H.Y.; Hua,D.G.; Cheng,Y.Q.
EPI895290	HA	China	2014-Dec-22	EPI_ISL_244546	A/Anser fabalis/China/Anhui/S148/2014		Import from public-domain	Ye,G.; Liang,C.H.; Ping,H.Y.; Hua,D.G.; Cheng,Y.Q.
EPI895282	HA	China	2014-Dec-22	EPI_ISL_244545	A/Anser fabalis/China/Anhui/S104/2014		Import from public-domain	Ye,G.; Liang,C.H.; Ping,H.Y.; Hua,D.G.; Cheng,Y.Q.
EPI895274	HA	China	2014-Dec-22	EPI_ISL_244544	A/Anser fabalis/China/Anhui/S65/2014		Import from public-domain	Ye,G.; Liang,C.H.; Ping,H.Y.; Hua,D.G.; Cheng,Y.Q.
EPI895266	HA	China	2014-Dec-22	EPI_ISL_244543	A/Anser fabalis/China/Anhui/S45/2014		Import from public-domain	Ye,G.; Liang,C.H.; Ping,H.Y.; Hua,D.G.; Cheng,Y.Q.
EPI895258	HA	China	2014-Dec-22	EPI_ISL_244542	A/Anser fabalis/China/Anhui/S39/2014		Import from public-domain	Ye,G.; Liang,C.H.; Ping,H.Y.; Hua,D.G.; Cheng,Y.Q.
EPI895250	HA	China	2014-Dec-22	EPI_ISL_244541	A/Anser fabalis/China/Anhui/S20/2014		Import from public-domain	Ye,G.; Liang,C.H.; Ping,H.Y.; Hua,D.G.; Cheng,Y.Q.
EPI740646	HA	China	2014-Jan-16	EPI_ISL_217936	A/Anser fabalis/Hubei/Chenhu941/2014_H6N1	State Key Laboratory of Virology and Wuhan Institute of Virology, Chinese Academy of Sciences	Wuhan Institute of Virology
EPI737463	HA	China	2016-Jan-27	EPI_ISL_217494	A/Bean Goose/Hubei/chenhu XVII 5-1/2016_H6N1	State Key Laboratory of Virology and Wuhan Institute of Virology, Chinese Academy of Sciences	Wuhan Institute of Virology
EPI737440	HA	China	2016-Jan-27	EPI_ISL_217485	A/Bean Goose/Hubei/chenhu XVI10-1/2016_H6N1	State Key Laboratory of Virology and Wuhan Institute of Virology, Chinese Academy of Sciences	Wuhan Institute of Virology
EPI712800	HA	China	2015-Feb-05	EPI_ISL_212425	A/Bean Goose/Hubei/chenhu VI4/2015_H6N8	State Key Laboratory of Virology and Wuhan Institute of Virology, Chinese Academy of Sciences	Wuhan Institute of Virology
EPI712784	HA	China	2015-Feb-05	EPI_ISL_212423	A/Bean Goose/Hubei/chenhu VI45/2015_H6N1	State Key Laboratory of Virology and Wuhan Institute of Virology, Chinese Academy of Sciences	Wuhan Institute of Virology
EPI712639	HA	China	2014-Dec-02	EPI_ISL_212404	A/Bean Goose/Hubei/chenhu I77/2014_H6N5	State Key Laboratory of Virology and Wuhan Institute of Virology, Chinese Academy of Sciences	Wuhan Institute of Virology
EPI712628	HA	China	2014-Dec-02	EPI_ISL_212401	A/Bean Goose/Hubei/chenhu 2466( I75)/2014_H6N5	State Key Laboratory of Virology and Wuhan Institute of Virology, Chinese Academy of Sciences	Wuhan Institute of Virology
EPI712547	HA	China	2014-Dec-02	EPI_ISL_212380	A/Bean Goose/Hubei/chenhu I34/2014_H6N5	State Key Laboratory of Virology and Wuhan Institute of Virology, Chinese Academy of Sciences	Wuhan Institute of Virology
EPI345428	HA	Belgium	2010-Jan-27	EPI_ISL_99539	A/Larus argentatus/Belgium/02936pcs3/2010	Veterinary and Agrochemical Research Centre CODA-CERVA	Veterinary and Agrochemical Research Centre CODA-CERVA	Van Borm,S.; Rosseel,T.; Lambrecht,B.; Vangeluwe,D.; Vandenbussche,F.; van den Berg,T.
EPI1303389	HA	China	2013-Oct-15	EPI_ISL_328191	A/Partridge/China/Y015/2013		Import from public-domain	Peng,C.
EPI1860215	HA	Ireland	2021-Mar-01	EPI_ISL_2234830	A/turkey/Ireland/020140_20VIR5487-6/2020	Istituto Zooprofilattico Sperimentale delle Venezie, EU/OIE/Reference Laboratory and FAO Reference Centre for AI and ND	Istituto Zooprofilattico Sperimentale Delle Venezie	Garza Cuartero, L.; Flynn, O.; Connaghan, E.; Byrne, C.; O?Neill, R.; Zecchin, B.; Fusaro, A.; Pastori, A.; Salviato, A.; Schivo, A.; Monne, I.; Terregino, C.
EPI397267	HA	France	2010-Apr-01	EPI_ISL_129583	A/turkey/France/10-040/2010		Import from public-domain	Corrand,L.; Delverdier,M.; Lucas,M.-N.; Croville,G.; Ducatez,M.; Guerin,J.-L.
EPI1638532	HA	Russian Federation	2019-Sep-21	EPI_ISL_400282	A/Gadwall/Amur region/82b/2019	Research Institute of Experimental and Clinical Medicine	National Institute of Animal Health	Mine, J.; Uchida, Y.; Saito, T.; Shestopalov, A.; Dubovitskiy, N.; Sobolev, I.; Derko, A.; Alekseev, A.; Sharshov, K.
EPI618090	HA	Georgia	2010-Jan-21	EPI_ISL_189733	A/common coot/Republic of Georgia/1/2010		Import from public-domain	Wentworth,D.E.; Halpin,R.A.; Lin,X.; Simenauer,A.; Akopov,A.; Mohan,M.; Fedorova,N.; Tsitrin,T.; Puri,V.; Stockwell,T.; Amedeo,P.; Bishop,B.; Gupta,N.; Hoover,J.; Katzel,D.; Schobel,S.; Shrivastava,S.; Thovarai,V.; Bao,Y.; Sanders,R.; Zhdanov,S.; Kiryutin,B.; Lipman,D.J.; Tatusova,T.; Fouchier,R.A.M.
EPI1986081	HA	Bangladesh	2021-Jan-10	EPI_ISL_9955994	A/duck/Bangladesh/17D1590/2021	International Centre for Diarrhoeal Disease Research (ICDDR,B)	International Centre for Diarrhoeal Disease Research (ICDDR,B)
EPI1986073	HA	Bangladesh	2021-Jan-10	EPI_ISL_9955849	A/duck/Bangladesh/17D1589/2021	International Centre for Diarrhoeal Disease Research (ICDDR,B)	International Centre for Diarrhoeal Disease Research (ICDDR,B)	Hossain, M.E.; Miah, M.; Alam, S.; Hasan, R.; Davis, C.T.; Mott, A.J.; Davis, W.; Chowdhury, S.; Rahman, M.Z
EPI1986065	HA	Bangladesh	2021-Jan-10	EPI_ISL_9955603	A/duck/Bangladesh/17D1586/2021	icddr,b International Centre for Diarrhoeal Disease Research, Bangladesh	International Centre for Diarrhoeal Disease Research (ICDDR,B)	Hossain, M.E.; Miah, M.; Alam, S.; Hasan, R.; Davis, C.T.; Mott, A.J.; Davis, W.; Chowdhury, S.; Rahman, M.Z
EPI1986057	HA	Bangladesh	2021-Jan-10	EPI_ISL_9955427	A/duck/Bangladesh/17D1584/2021	icddr,b International Centre for Diarrhoeal Disease Research, Bangladesh	International Centre for Diarrhoeal Disease Research (ICDDR,B)	Hossain, M.E.; Miah, M.; Alam, S.; Hasan, R.; Davis, C.T.; Mott, A.J.; Davis, W.; Chowdhury, S.; Rahman, M.Z
EPI1986049	HA	Bangladesh	2021-Jan-10	EPI_ISL_9955023	A/duck/Bangladesh/17D1582/2021	icddr,b International Centre for Diarrhoeal Disease Research, Bangladesh	International Centre for Diarrhoeal Disease Research (ICDDR,B)	Hossain, M.E.; Miah, M.; Alam, S.; Hasan, R.; Davis, C.T.; Mott, A.J.; Davis, W.; Chowdhury, S.; Rahman, M.Z
EPI1986041	HA	Bangladesh	2021-Jan-10	EPI_ISL_9954721	A/duck/Bangladesh/17D1581/2021	icddr,b International Centre for Diarrhoeal Disease Research, Bangladesh	International Centre for Diarrhoeal Disease Research (ICDDR,B)
EPI1986003	HA	Bangladesh	2021-Jan-04	EPI_ISL_9951850	A/duck/Bangladesh/18D1579/2021	icddr,b International Centre for Diarrhoeal Disease Research, Bangladesh	International Centre for Diarrhoeal Disease Research (ICDDR,B)	Hossain, M.E.; Miah, M.; Alam, S.; Hasan, R.; Davis, C.T.; Mott, A.J.; Davis, W.; Chowdhury, S.; Rahman, M.Z
EPI1335750	HA	Vietnam	2013-Mar-21	EPI_ISL_333969	A/duck/Vietnam/NCVD-909-11/2013	National Centre of Veterinary Diagnostics	Centers for Disease Control and Prevention
EPI1330577	HA	Bangladesh	2017-Jan-23	EPI_ISL_333138	A/duck/Bangladesh/18D769/2017	icddr,b International Centre for Diarrhoeal Disease Research, Bangladesh	Centers for Disease Control and Prevention	Yang, G.; Chowdury, S; Hodges, E; Rahman, M.Z.; Jang, Y.; Hossain, M.E.; Jones, J.; Stark, T.; Di, H.; Cook, P.W.; Ghosh, S.; Azziz-Baumgartner, E.; Barnes, J.; Wentworth, D.; Kennedy, E.; Davis, C.T.
EPI1330569	HA	Bangladesh	2017-Jan-23	EPI_ISL_333137	A/duck/Bangladesh/18D770/2017	icddr,b International Centre for Diarrhoeal Disease Research, Bangladesh	Centers for Disease Control and Prevention	Yang, G.; Chowdury, S; Hodges, E; Rahman, M.Z.; Jang, Y.; Hossain, M.E.; Jones, J.; Stark, T.; Di, H.; Cook, P.W.; Ghosh, S.; Azziz-Baumgartner, E.; Barnes, J.; Wentworth, D.; Kennedy, E.; Davis, C.T.
EPI1330561	HA	Bangladesh	2016-Sep-07	EPI_ISL_333136	A/duck/Bangladesh/19D682/2016	icddr,b International Centre for Diarrhoeal Disease Research, Bangladesh	Centers for Disease Control and Prevention	Yang, G.; Chowdury, S; Hodges, E; Rahman, M.Z.; Jang, Y.; Hossain, M.E.; Jones, J.; Stark, T.; Di, H.; Cook, P.W.; Ghosh, S.; Azziz-Baumgartner, E.; Barnes, J.; Wentworth, D.; Kennedy, E.; Davis, C.T.
EPI1330554	HA	Bangladesh	2016-Sep-07	EPI_ISL_333135	A/duck/Bangladesh/19D685/2016	icddr,b International Centre for Diarrhoeal Disease Research, Bangladesh	Centers for Disease Control and Prevention	Yang, G.; Chowdury, S; Hodges, E; Rahman, M.Z.; Jang, Y.; Hossain, M.E.; Jones, J.; Stark, T.; Di, H.; Cook, P.W.; Ghosh, S.; Azziz-Baumgartner, E.; Barnes, J.; Wentworth, D.; Kennedy, E.; Davis, C.T.
EPI1036025	HA	China	2014-Apr-14	EPI_ISL_273110	A/pigeon/Guangxi/164/2014		Import from public-domain	Li,M.; Xie,Z.X.; Xie,L.J.; Deng,X.W.; Xie,Q.Z.; Liu,J.B.; Fan,Q.; Pang,Y.S.; Luo,S.S.
EPI1036018	HA	China	2014-Feb-24	EPI_ISL_273103	A/pigeon/Guangxi/158/2014		Import from public-domain	Li,M.; Xie,Z.X.; Xie,L.J.; Deng,X.W.; Xie,Q.Z.; Liu,J.B.; Fan,Q.; Pang,Y.S.; Luo,S.S.
EPI889140	HA	China	2016-Jan-07	EPI_ISL_243349	A/wild bird/Jiangxi/P419/2016		Import from public-domain	Jiang,W.; Hou,G.; Li,J.; Peng,C.; Chen,J.
EPI712654	HA	China	2014-Dec-23	EPI_ISL_212406	A/Wild bird/Hubei/Wanghu III12-13/2014_H6N1	State Key Laboratory of Virology and Wuhan Institute of Virology, Chinese Academy of Sciences	Wuhan Institute of Virology
EPI682943	HA	China	2014-Dec-01	EPI_ISL_205146	A/wild bird/Wuhan/WHHN40/2014		Import from public-domain	Chen,L.-J.; Lin,X.-D.; Guo,W.-P.; Tian,J.-H.; Zhang,Y.-Z.
EPI682942	HA	China	2015-Jan-01	EPI_ISL_205145	A/wild bird/Wuhan/CDHN15/2015		Import from public-domain	Chen,L.-J.; Lin,X.-D.; Guo,W.-P.; Tian,J.-H.; Zhang,Y.-Z.
EPI682941	HA	China	2015-Jan-01	EPI_ISL_205144	A/wild bird/Wuhan/CDHN09/2015		Import from public-domain	Chen,L.-J.; Lin,X.-D.; Guo,W.-P.; Tian,J.-H.; Zhang,Y.-Z.
EPI682940	HA	China	2015-Jan-01	EPI_ISL_205143	A/turtledove/Wuhan/HKBJ62/2015		Import from public-domain	Chen,L.-J.; Lin,X.-D.; Guo,W.-P.; Tian,J.-H.; Zhang,Y.-Z.
EPI658143	HA	China	2015-Apr-01	EPI_ISL_198966	A/Pigeon/Jiangxi/04.01 NCDZT0351-O/2015(H6N6)		Institute of Microbiology, Chinese Academy of Sciences
EPI644585	HA	China	2014-Mar-17	EPI_ISL_196051	A/pigeon/Guangxi/161/2014		Import from public-domain	Li,M.; Xie,Z.X.; Xie,L.J.; Deng,X.W.; Xie,Q.Z.; Liu,J.B.; Fan,Q.; Pang,Y.S.; Luo,S.S.
EPI1903789	HA	China	2015-Jan-01	EPI_ISL_4072253	A/chicken/China/embryonated chicken eggs/2015		Import from public-domain	Gao,L.; Wang,X.; Lin,Y.; Zhong,W.; Su,S.; Zhou,S.; Zhu,Y.; Li,C.; Fan,X.; Zhang,Z.
EPI1903773	HA	China	2014-Jul-01	EPI_ISL_4072219	A/chicken/China/embryonated chicken eggs/2014		Import from public-domain	Gao,L.; Wang,X.; Lin,Y.; Zhong,W.; Su,S.; Zhou,S.; Zhu,Y.; Li,C.; Fan,X.; Zhang,Z.
EPI1903781	HA	China	2014-Jul-01	EPI_ISL_4072219	A/chicken/China/embryonated chicken eggs/2014		Import from public-domain	Gao,L.; Wang,X.; Lin,Y.; Zhong,W.; Su,S.; Zhou,S.; Zhu,Y.; Li,C.; Fan,X.; Zhang,Z.
EPI1896221	HA	Netherlands	2010-Sep-01	EPI_ISL_4061542	A/chicken/Netherlands/917/2010		Import from public-domain	Molenaar,R.J.; Dijkman,R.; Buter,R.; de Wit,S.
EPI1889858	HA	China	2017-Oct-13	EPI_ISL_4031117	A/chicken/China/Influenza A virus/2017		Import from public-domain	Jiang,W.; Wang,Y.
EPI1881408	HA	China	2015-Nov-04	EPI_ISL_2825331	A/chicken/Shandong/S4377/2015	Harbin Veterinary Research Institute (CAAS)	Harbin Veterinary Research Institute (CAAS)	Guohua Deng, Jiaqi Cui
EPI1881400	HA	China	2017-Apr-21	EPI_ISL_2825314	A/chicken/Jiangxi/SE2578/2017	Harbin Veterinary Research Institute (CAAS)	Harbin Veterinary Research Institute (CAAS)	Guohua Deng, Jiaqi Cui
EPI1881392	HA	China	2018-Apr-10	EPI_ISL_2825296	A/chicken/Guizhou/S1510/2018	Harbin Veterinary Research Institute (CAAS)	Harbin Veterinary Research Institute (CAAS)	Guohua Deng, Jiaqi Cui
EPI1881384	HA	China	2017-Mar-28	EPI_ISL_2825277	A/chicken/Anhui/S1224/2017	Harbin Veterinary Research Institute (CAAS)	Harbin Veterinary Research Institute (CAAS)	Guohua Deng, Jiaqi Cui
EPI1860207	HA	Ireland	2021-Mar-01	EPI_ISL_2234829	A/chicken/Ireland/020139_20VIR5487-5/2020	Istituto Zooprofilattico Sperimentale delle Venezie, EU/OIE/Reference Laboratory and FAO Reference Centre for AI and ND	Istituto Zooprofilattico Sperimentale Delle Venezie	Garza Cuartero, L.; Flynn, O.; Connaghan, E.; Byrne, C.; O?Neill, R.; Zecchin, B.; Fusaro, A.; Pastori, A.; Salviato, A.; Schivo, A.; Monne, I.; Terregino, C.
EPI1860199	HA	Ireland	2021-Mar-01	EPI_ISL_2234828	A/chicken/Ireland/020138_20VIR5487-4/2020	Istituto Zooprofilattico Sperimentale delle Venezie, EU/OIE/Reference Laboratory and FAO Reference Centre for AI and ND	Istituto Zooprofilattico Sperimentale Delle Venezie	Garza Cuartero, L.; Flynn, O.; Connaghan, E.; Byrne, C.; O?Neill, R.; Zecchin, B.; Fusaro, A.; Pastori, A.; Salviato, A.; Schivo, A.; Monne, I.; Terregino, C.
EPI1860191	HA	Ireland	2021-Mar-01	EPI_ISL_2234827	A/chicken/Ireland/020136_20VIR5487-3/2020	Istituto Zooprofilattico Sperimentale delle Venezie, EU/OIE/Reference Laboratory and FAO Reference Centre for AI and ND	Istituto Zooprofilattico Sperimentale Delle Venezie	Garza Cuartero, L.; Flynn, O.; Connaghan, E.; Byrne, C.; O?Neill, R.; Zecchin, B.; Fusaro, A.; Pastori, A.; Salviato, A.; Schivo, A.; Monne, I.; Terregino, C.
EPI1860183	HA	Ireland	2021-Mar-01	EPI_ISL_2234826	A/chicken/Ireland/020133_20VIR5487-2/2020	Istituto Zooprofilattico Sperimentale delle Venezie, EU/OIE/Reference Laboratory and FAO Reference Centre for AI and ND	Istituto Zooprofilattico Sperimentale Delle Venezie	Garza Cuartero, L.; Flynn, O.; Connaghan, E.; Byrne, C.; O?Neill, R.; Zecchin, B.; Fusaro, A.; Pastori, A.; Salviato, A.; Schivo, A.; Monne, I.; Terregino, C.
EPI1860175	HA	Ireland	2021-Mar-01	EPI_ISL_2234825	A/chicken/Ireland/005930_20VIR5487-1/2020	Istituto Zooprofilattico Sperimentale delle Venezie, EU/OIE/Reference Laboratory and FAO Reference Centre for AI and ND	Istituto Zooprofilattico Sperimentale Delle Venezie	Garza Cuartero, L.; Flynn, O.; Connaghan, E.; Byrne, C.; O?Neill, R.; Zecchin, B.; Fusaro, A.; Pastori, A.; Salviato, A.; Schivo, A.; Monne, I.; Terregino, C.
EPI1821156	HA	China	2018-Apr-26	EPI_ISL_698044	A/chicken/Hunan/4.26_YYGK59R3-OC/2018		Import from public-domain	Bi,Y.; Li,J.; Li,S.; Fu,G.; Jin,T.; Zhang,C.; Yang,Y.; Ma,Z.; Tian,W.; Xiao,S.; Li,L.; Yin,R.; Zhang,Y.; Wang,L.; Qin,Y.; Yao,Z.; Meng,F.; Hu,D.; Li,D.; Wong,G.; Liu,F.; Lv,N.; Fu,L.; Peng,Y.; Ma,J.; Sharshov,K.; Shestopalov,A.; Gulyaeva,M.; Gao,G.F.; Chen,J.; Shi,Y.; Liu,W.J.; Chu,D.; Huang,Y.; Liu,Y.; Liu,L.; Chen,Q.; Shi,W.
EPI1821157	HA	China	2018-Apr-26	EPI_ISL_698044	A/chicken/Hunan/4.26_YYGK59R3-OC/2018		Import from public-domain	Bi,Y.; Li,J.; Li,S.; Fu,G.; Jin,T.; Zhang,C.; Yang,Y.; Ma,Z.; Tian,W.; Xiao,S.; Li,L.; Yin,R.; Zhang,Y.; Wang,L.; Qin,Y.; Yao,Z.; Meng,F.; Hu,D.; Li,D.; Wong,G.; Liu,F.; Lv,N.; Fu,L.; Peng,Y.; Ma,J.; Sharshov,K.; Shestopalov,A.; Gulyaeva,M.; Gao,G.F.; Chen,J.; Shi,Y.; Liu,W.J.; Chu,D.; Huang,Y.; Liu,Y.; Liu,L.; Chen,Q.; Shi,W.
EPI1821152	HA	China	2018-Nov-27	EPI_ISL_698043	A/chicken/Jiangxi/11.27_NCDZT28C4-OC/2018		Import from public-domain	Bi,Y.; Li,J.; Li,S.; Fu,G.; Jin,T.; Zhang,C.; Yang,Y.; Ma,Z.; Tian,W.; Xiao,S.; Li,L.; Yin,R.; Zhang,Y.; Wang,L.; Qin,Y.; Yao,Z.; Meng,F.; Hu,D.; Li,D.; Wong,G.; Liu,F.; Lv,N.; Fu,L.; Peng,Y.; Ma,J.; Sharshov,K.; Shestopalov,A.; Gulyaeva,M.; Gao,G.F.; Chen,J.; Shi,Y.; Liu,W.J.; Chu,D.; Huang,Y.; Liu,Y.; Liu,L.; Chen,Q.; Shi,W.
EPI1821153	HA	China	2018-Nov-27	EPI_ISL_698043	A/chicken/Jiangxi/11.27_NCDZT28C4-OC/2018		Import from public-domain	Bi,Y.; Li,J.; Li,S.; Fu,G.; Jin,T.; Zhang,C.; Yang,Y.; Ma,Z.; Tian,W.; Xiao,S.; Li,L.; Yin,R.; Zhang,Y.; Wang,L.; Qin,Y.; Yao,Z.; Meng,F.; Hu,D.; Li,D.; Wong,G.; Liu,F.; Lv,N.; Fu,L.; Peng,Y.; Ma,J.; Sharshov,K.; Shestopalov,A.; Gulyaeva,M.; Gao,G.F.; Chen,J.; Shi,Y.; Liu,W.J.; Chu,D.; Huang,Y.; Liu,Y.; Liu,L.; Chen,Q.; Shi,W.
EPI1828687	HA	China	2018-Nov-27	EPI_ISL_698043	A/chicken/Jiangxi/11.27_NCDZT28C4-OC/2018		Import from public-domain	Bi,Y.; Li,J.; Li,S.; Fu,G.; Jin,T.; Zhang,C.; Yang,Y.; Ma,Z.; Tian,W.; Xiao,S.; Li,L.; Yin,R.; Zhang,Y.; Wang,L.; Qin,Y.; Yao,Z.; Meng,F.; Hu,D.; Li,D.; Wong,G.; Liu,F.; Lv,N.; Fu,L.; Peng,Y.; Ma,J.; Sharshov,K.; Shestopalov,A.; Gulyaeva,M.; Gao,G.F.; Chen,J.; Shi,Y.; Liu,W.J.; Chu,D.; Huang,Y.; Liu,Y.; Liu,L.; Chen,Q.; Shi,W.
EPI1821151	HA	China	2018-Nov-27	EPI_ISL_698042	A/chicken/Jiangxi/11.27_NCDZT29C4-OC/2018		Import from public-domain	Bi,Y.; Li,J.; Li,S.; Fu,G.; Jin,T.; Zhang,C.; Yang,Y.; Ma,Z.; Tian,W.; Xiao,S.; Li,L.; Yin,R.; Zhang,Y.; Wang,L.; Qin,Y.; Yao,Z.; Meng,F.; Hu,D.; Li,D.; Wong,G.; Liu,F.; Lv,N.; Fu,L.; Peng,Y.; Ma,J.; Sharshov,K.; Shestopalov,A.; Gulyaeva,M.; Gao,G.F.; Chen,J.; Shi,Y.; Liu,W.J.; Chu,D.; Huang,Y.; Liu,Y.; Liu,L.; Chen,Q.; Shi,W.
EPI1828695	HA	China	2018-Nov-27	EPI_ISL_698042	A/chicken/Jiangxi/11.27_NCDZT29C4-OC/2018		Import from public-domain	Bi,Y.; Li,J.; Li,S.; Fu,G.; Jin,T.; Zhang,C.; Yang,Y.; Ma,Z.; Tian,W.; Xiao,S.; Li,L.; Yin,R.; Zhang,Y.; Wang,L.; Qin,Y.; Yao,Z.; Meng,F.; Hu,D.; Li,D.; Wong,G.; Liu,F.; Lv,N.; Fu,L.; Peng,Y.; Ma,J.; Sharshov,K.; Shestopalov,A.; Gulyaeva,M.; Gao,G.F.; Chen,J.; Shi,Y.; Liu,W.J.; Chu,D.; Huang,Y.; Liu,Y.; Liu,L.; Chen,Q.; Shi,W.
EPI1821146	HA	China	2018-Oct-19	EPI_ISL_698039	A/chicken/Jiangxi/10.19_NCDZT40A4-OC/2018		Import from public-domain	Bi,Y.; Li,J.; Li,S.; Fu,G.; Jin,T.; Zhang,C.; Yang,Y.; Ma,Z.; Tian,W.; Xiao,S.; Li,L.; Yin,R.; Zhang,Y.; Wang,L.; Qin,Y.; Yao,Z.; Meng,F.; Hu,D.; Li,D.; Wong,G.; Liu,F.; Lv,N.; Fu,L.; Peng,Y.; Ma,J.; Sharshov,K.; Shestopalov,A.; Gulyaeva,M.; Gao,G.F.; Chen,J.; Shi,Y.; Liu,W.J.; Chu,D.; Huang,Y.; Liu,Y.; Liu,L.; Chen,Q.; Shi,W.
EPI1828335	HA	China	2018-Oct-19	EPI_ISL_698039	A/chicken/Jiangxi/10.19_NCDZT40A4-OC/2018		Import from public-domain	Bi,Y.; Li,J.; Li,S.; Fu,G.; Jin,T.; Zhang,C.; Yang,Y.; Ma,Z.; Tian,W.; Xiao,S.; Li,L.; Yin,R.; Zhang,Y.; Wang,L.; Qin,Y.; Yao,Z.; Meng,F.; Hu,D.; Li,D.; Wong,G.; Liu,F.; Lv,N.; Fu,L.; Peng,Y.; Ma,J.; Sharshov,K.; Shestopalov,A.; Gulyaeva,M.; Gao,G.F.; Chen,J.; Shi,Y.; Liu,W.J.; Chu,D.; Huang,Y.; Liu,Y.; Liu,L.; Chen,Q.; Shi,W.
EPI1821144	HA	China	2018-Sep-22	EPI_ISL_698038	A/chicken/Jiangxi/9.22_NCDZT31Z3-OC/2018		Import from public-domain	Bi,Y.; Li,J.; Li,S.; Fu,G.; Jin,T.; Zhang,C.; Yang,Y.; Ma,Z.; Tian,W.; Xiao,S.; Li,L.; Yin,R.; Zhang,Y.; Wang,L.; Qin,Y.; Yao,Z.; Meng,F.; Hu,D.; Li,D.; Wong,G.; Liu,F.; Lv,N.; Fu,L.; Peng,Y.; Ma,J.; Sharshov,K.; Shestopalov,A.; Gulyaeva,M.; Gao,G.F.; Chen,J.; Shi,Y.; Liu,W.J.; Chu,D.; Huang,Y.; Liu,Y.; Liu,L.; Chen,Q.; Shi,W.
EPI1829399	HA	China	2018-Sep-22	EPI_ISL_698038	A/chicken/Jiangxi/9.22_NCDZT31Z3-OC/2018		Import from public-domain	Bi,Y.; Li,J.; Li,S.; Fu,G.; Jin,T.; Zhang,C.; Yang,Y.; Ma,Z.; Tian,W.; Xiao,S.; Li,L.; Yin,R.; Zhang,Y.; Wang,L.; Qin,Y.; Yao,Z.; Meng,F.; Hu,D.; Li,D.; Wong,G.; Liu,F.; Lv,N.; Fu,L.; Peng,Y.; Ma,J.; Sharshov,K.; Shestopalov,A.; Gulyaeva,M.; Gao,G.F.; Chen,J.; Shi,Y.; Liu,W.J.; Chu,D.; Huang,Y.; Liu,Y.; Liu,L.; Chen,Q.; Shi,W.
EPI1821121	HA	China	2018-Jun-21	EPI_ISL_698027	A/chicken/Jiangxi/6.21_NCDZT7S3-OC/2018		Import from public-domain	Bi,Y.; Li,J.; Li,S.; Fu,G.; Jin,T.; Zhang,C.; Yang,Y.; Ma,Z.; Tian,W.; Xiao,S.; Li,L.; Yin,R.; Zhang,Y.; Wang,L.; Qin,Y.; Yao,Z.; Meng,F.; Hu,D.; Li,D.; Wong,G.; Liu,F.; Lv,N.; Fu,L.; Peng,Y.; Ma,J.; Sharshov,K.; Shestopalov,A.; Gulyaeva,M.; Gao,G.F.; Chen,J.; Shi,Y.; Liu,W.J.; Chu,D.; Huang,Y.; Liu,Y.; Liu,L.; Chen,Q.; Shi,W.
EPI1821122	HA	China	2018-Jun-21	EPI_ISL_698027	A/chicken/Jiangxi/6.21_NCDZT7S3-OC/2018		Import from public-domain	Bi,Y.; Li,J.; Li,S.; Fu,G.; Jin,T.; Zhang,C.; Yang,Y.; Ma,Z.; Tian,W.; Xiao,S.; Li,L.; Yin,R.; Zhang,Y.; Wang,L.; Qin,Y.; Yao,Z.; Meng,F.; Hu,D.; Li,D.; Wong,G.; Liu,F.; Lv,N.; Fu,L.; Peng,Y.; Ma,J.; Sharshov,K.; Shestopalov,A.; Gulyaeva,M.; Gao,G.F.; Chen,J.; Shi,Y.; Liu,W.J.; Chu,D.; Huang,Y.; Liu,Y.; Liu,L.; Chen,Q.; Shi,W.
EPI1829295	HA	China	2018-Jun-21	EPI_ISL_698027	A/chicken/Jiangxi/6.21_NCDZT7S3-OC/2018		Import from public-domain	Bi,Y.; Li,J.; Li,S.; Fu,G.; Jin,T.; Zhang,C.; Yang,Y.; Ma,Z.; Tian,W.; Xiao,S.; Li,L.; Yin,R.; Zhang,Y.; Wang,L.; Qin,Y.; Yao,Z.; Meng,F.; Hu,D.; Li,D.; Wong,G.; Liu,F.; Lv,N.; Fu,L.; Peng,Y.; Ma,J.; Sharshov,K.; Shestopalov,A.; Gulyaeva,M.; Gao,G.F.; Chen,J.; Shi,Y.; Liu,W.J.; Chu,D.; Huang,Y.; Liu,Y.; Liu,L.; Chen,Q.; Shi,W.
EPI1821100	HA	China	2018-May-28	EPI_ISL_698016	A/chicken/Jiangxi/5.28_NCDZT69N3-OC/2018		Import from public-domain	Bi,Y.; Li,J.; Li,S.; Fu,G.; Jin,T.; Zhang,C.; Yang,Y.; Ma,Z.; Tian,W.; Xiao,S.; Li,L.; Yin,R.; Zhang,Y.; Wang,L.; Qin,Y.; Yao,Z.; Meng,F.; Hu,D.; Li,D.; Wong,G.; Liu,F.; Lv,N.; Fu,L.; Peng,Y.; Ma,J.; Sharshov,K.; Shestopalov,A.; Gulyaeva,M.; Gao,G.F.; Chen,J.; Shi,Y.; Liu,W.J.; Chu,D.; Huang,Y.; Liu,Y.; Liu,L.; Chen,Q.; Shi,W.
EPI1821101	HA	China	2018-May-28	EPI_ISL_698016	A/chicken/Jiangxi/5.28_NCDZT69N3-OC/2018		Import from public-domain	Bi,Y.; Li,J.; Li,S.; Fu,G.; Jin,T.; Zhang,C.; Yang,Y.; Ma,Z.; Tian,W.; Xiao,S.; Li,L.; Yin,R.; Zhang,Y.; Wang,L.; Qin,Y.; Yao,Z.; Meng,F.; Hu,D.; Li,D.; Wong,G.; Liu,F.; Lv,N.; Fu,L.; Peng,Y.; Ma,J.; Sharshov,K.; Shestopalov,A.; Gulyaeva,M.; Gao,G.F.; Chen,J.; Shi,Y.; Liu,W.J.; Chu,D.; Huang,Y.; Liu,Y.; Liu,L.; Chen,Q.; Shi,W.
EPI1829287	HA	China	2018-May-28	EPI_ISL_698016	A/chicken/Jiangxi/5.28_NCDZT69N3-OC/2018		Import from public-domain	Bi,Y.; Li,J.; Li,S.; Fu,G.; Jin,T.; Zhang,C.; Yang,Y.; Ma,Z.; Tian,W.; Xiao,S.; Li,L.; Yin,R.; Zhang,Y.; Wang,L.; Qin,Y.; Yao,Z.; Meng,F.; Hu,D.; Li,D.; Wong,G.; Liu,F.; Lv,N.; Fu,L.; Peng,Y.; Ma,J.; Sharshov,K.; Shestopalov,A.; Gulyaeva,M.; Gao,G.F.; Chen,J.; Shi,Y.; Liu,W.J.; Chu,D.; Huang,Y.; Liu,Y.; Liu,L.; Chen,Q.; Shi,W.
EPI1821077	HA	China	2018-Jul-25	EPI_ISL_698006	A/chicken/Jiangxi/7.25_NCNP58U3-OC/2018		Import from public-domain	Bi,Y.; Li,J.; Li,S.; Fu,G.; Jin,T.; Zhang,C.; Yang,Y.; Ma,Z.; Tian,W.; Xiao,S.; Li,L.; Yin,R.; Zhang,Y.; Wang,L.; Qin,Y.; Yao,Z.; Meng,F.; Hu,D.; Li,D.; Wong,G.; Liu,F.; Lv,N.; Fu,L.; Peng,Y.; Ma,J.; Sharshov,K.; Shestopalov,A.; Gulyaeva,M.; Gao,G.F.; Chen,J.; Shi,Y.; Liu,W.J.; Chu,D.; Huang,Y.; Liu,Y.; Liu,L.; Chen,Q.; Shi,W.
EPI1829375	HA	China	2018-Jul-25	EPI_ISL_698006	A/chicken/Jiangxi/7.25_NCNP58U3-OC/2018		Import from public-domain	Bi,Y.; Li,J.; Li,S.; Fu,G.; Jin,T.; Zhang,C.; Yang,Y.; Ma,Z.; Tian,W.; Xiao,S.; Li,L.; Yin,R.; Zhang,Y.; Wang,L.; Qin,Y.; Yao,Z.; Meng,F.; Hu,D.; Li,D.; Wong,G.; Liu,F.; Lv,N.; Fu,L.; Peng,Y.; Ma,J.; Sharshov,K.; Shestopalov,A.; Gulyaeva,M.; Gao,G.F.; Chen,J.; Shi,Y.; Liu,W.J.; Chu,D.; Huang,Y.; Liu,Y.; Liu,L.; Chen,Q.; Shi,W.
EPI1821076	HA	China	2018-Jul-25	EPI_ISL_698005	A/chicken/Jiangxi/7.25_NCNP55U3-OC/2018		Import from public-domain	Bi,Y.; Li,J.; Li,S.; Fu,G.; Jin,T.; Zhang,C.; Yang,Y.; Ma,Z.; Tian,W.; Xiao,S.; Li,L.; Yin,R.; Zhang,Y.; Wang,L.; Qin,Y.; Yao,Z.; Meng,F.; Hu,D.; Li,D.; Wong,G.; Liu,F.; Lv,N.; Fu,L.; Peng,Y.; Ma,J.; Sharshov,K.; Shestopalov,A.; Gulyaeva,M.; Gao,G.F.; Chen,J.; Shi,Y.; Liu,W.J.; Chu,D.; Huang,Y.; Liu,Y.; Liu,L.; Chen,Q.; Shi,W.
EPI1829367	HA	China	2018-Jul-25	EPI_ISL_698005	A/chicken/Jiangxi/7.25_NCNP55U3-OC/2018		Import from public-domain	Bi,Y.; Li,J.; Li,S.; Fu,G.; Jin,T.; Zhang,C.; Yang,Y.; Ma,Z.; Tian,W.; Xiao,S.; Li,L.; Yin,R.; Zhang,Y.; Wang,L.; Qin,Y.; Yao,Z.; Meng,F.; Hu,D.; Li,D.; Wong,G.; Liu,F.; Lv,N.; Fu,L.; Peng,Y.; Ma,J.; Sharshov,K.; Shestopalov,A.; Gulyaeva,M.; Gao,G.F.; Chen,J.; Shi,Y.; Liu,W.J.; Chu,D.; Huang,Y.; Liu,Y.; Liu,L.; Chen,Q.; Shi,W.
EPI1820951	HA	China	2018-Dec-24	EPI_ISL_697972	A/chicken/Xinjiang/12.24_WLMQXL024-O/2018		Import from public-domain	Bi,Y.; Li,J.; Li,S.; Fu,G.; Jin,T.; Zhang,C.; Yang,Y.; Ma,Z.; Tian,W.; Xiao,S.; Li,L.; Yin,R.; Zhang,Y.; Wang,L.; Qin,Y.; Yao,Z.; Meng,F.; Hu,D.; Li,D.; Wong,G.; Liu,F.; Lv,N.; Fu,L.; Peng,Y.; Ma,J.; Sharshov,K.; Shestopalov,A.; Gulyaeva,M.; Gao,G.F.; Chen,J.; Shi,Y.; Liu,W.J.; Chu,D.; Huang,Y.; Liu,Y.; Liu,L.; Chen,Q.; Shi,W.
EPI1833543	HA	China	2018-Dec-24	EPI_ISL_697972	A/chicken/Xinjiang/12.24_WLMQXL024-O/2018		Import from public-domain	Bi,Y.; Li,J.; Li,S.; Fu,G.; Jin,T.; Zhang,C.; Yang,Y.; Ma,Z.; Tian,W.; Xiao,S.; Li,L.; Yin,R.; Zhang,Y.; Wang,L.; Qin,Y.; Yao,Z.; Meng,F.; Hu,D.; Li,D.; Wong,G.; Liu,F.; Lv,N.; Fu,L.; Peng,Y.; Ma,J.; Sharshov,K.; Shestopalov,A.; Gulyaeva,M.; Gao,G.F.; Chen,J.; Shi,Y.; Liu,W.J.; Chu,D.; Huang,Y.; Liu,Y.; Liu,L.; Chen,Q.; Shi,W.
EPI1820946	HA	China	2018-Dec-24	EPI_ISL_697971	A/chicken/Xinjiang/12.24_WLMQXL006-O/2018		Import from public-domain	Bi,Y.; Li,J.; Li,S.; Fu,G.; Jin,T.; Zhang,C.; Yang,Y.; Ma,Z.; Tian,W.; Xiao,S.; Li,L.; Yin,R.; Zhang,Y.; Wang,L.; Qin,Y.; Yao,Z.; Meng,F.; Hu,D.; Li,D.; Wong,G.; Liu,F.; Lv,N.; Fu,L.; Peng,Y.; Ma,J.; Sharshov,K.; Shestopalov,A.; Gulyaeva,M.; Gao,G.F.; Chen,J.; Shi,Y.; Liu,W.J.; Chu,D.; Huang,Y.; Liu,Y.; Liu,L.; Chen,Q.; Shi,W.
EPI1820947	HA	China	2018-Dec-24	EPI_ISL_697971	A/chicken/Xinjiang/12.24_WLMQXL006-O/2018		Import from public-domain	Bi,Y.; Li,J.; Li,S.; Fu,G.; Jin,T.; Zhang,C.; Yang,Y.; Ma,Z.; Tian,W.; Xiao,S.; Li,L.; Yin,R.; Zhang,Y.; Wang,L.; Qin,Y.; Yao,Z.; Meng,F.; Hu,D.; Li,D.; Wong,G.; Liu,F.; Lv,N.; Fu,L.; Peng,Y.; Ma,J.; Sharshov,K.; Shestopalov,A.; Gulyaeva,M.; Gao,G.F.; Chen,J.; Shi,Y.; Liu,W.J.; Chu,D.; Huang,Y.; Liu,Y.; Liu,L.; Chen,Q.; Shi,W.
EPI1833535	HA	China	2018-Dec-24	EPI_ISL_697971	A/chicken/Xinjiang/12.24_WLMQXL006-O/2018		Import from public-domain	Bi,Y.; Li,J.; Li,S.; Fu,G.; Jin,T.; Zhang,C.; Yang,Y.; Ma,Z.; Tian,W.; Xiao,S.; Li,L.; Yin,R.; Zhang,Y.; Wang,L.; Qin,Y.; Yao,Z.; Meng,F.; Hu,D.; Li,D.; Wong,G.; Liu,F.; Lv,N.; Fu,L.; Peng,Y.; Ma,J.; Sharshov,K.; Shestopalov,A.; Gulyaeva,M.; Gao,G.F.; Chen,J.; Shi,Y.; Liu,W.J.; Chu,D.; Huang,Y.; Liu,Y.; Liu,L.; Chen,Q.; Shi,W.
EPI1820938	HA	China	2018-Mar-21	EPI_ISL_697968	A/chicken/Yunnan/3.21_DQRT008-C/2018		Import from public-domain	Bi,Y.; Li,J.; Li,S.; Fu,G.; Jin,T.; Zhang,C.; Yang,Y.; Ma,Z.; Tian,W.; Xiao,S.; Li,L.; Yin,R.; Zhang,Y.; Wang,L.; Qin,Y.; Yao,Z.; Meng,F.; Hu,D.; Li,D.; Wong,G.; Liu,F.; Lv,N.; Fu,L.; Peng,Y.; Ma,J.; Sharshov,K.; Shestopalov,A.; Gulyaeva,M.; Gao,G.F.; Chen,J.; Shi,Y.; Liu,W.J.; Chu,D.; Huang,Y.; Liu,Y.; Liu,L.; Chen,Q.; Shi,W.
EPI1820939	HA	China	2018-Mar-21	EPI_ISL_697968	A/chicken/Yunnan/3.21_DQRT008-C/2018		Import from public-domain	Bi,Y.; Li,J.; Li,S.; Fu,G.; Jin,T.; Zhang,C.; Yang,Y.; Ma,Z.; Tian,W.; Xiao,S.; Li,L.; Yin,R.; Zhang,Y.; Wang,L.; Qin,Y.; Yao,Z.; Meng,F.; Hu,D.; Li,D.; Wong,G.; Liu,F.; Lv,N.; Fu,L.; Peng,Y.; Ma,J.; Sharshov,K.; Shestopalov,A.; Gulyaeva,M.; Gao,G.F.; Chen,J.; Shi,Y.; Liu,W.J.; Chu,D.; Huang,Y.; Liu,Y.; Liu,L.; Chen,Q.; Shi,W.
EPI1820936	HA	China	2018-Mar-21	EPI_ISL_697967	A/chicken/Yunnan/3.21_DQXBL001-C/2018		Import from public-domain	Bi,Y.; Li,J.; Li,S.; Fu,G.; Jin,T.; Zhang,C.; Yang,Y.; Ma,Z.; Tian,W.; Xiao,S.; Li,L.; Yin,R.; Zhang,Y.; Wang,L.; Qin,Y.; Yao,Z.; Meng,F.; Hu,D.; Li,D.; Wong,G.; Liu,F.; Lv,N.; Fu,L.; Peng,Y.; Ma,J.; Sharshov,K.; Shestopalov,A.; Gulyaeva,M.; Gao,G.F.; Chen,J.; Shi,Y.; Liu,W.J.; Chu,D.; Huang,Y.; Liu,Y.; Liu,L.; Chen,Q.; Shi,W.
EPI1820937	HA	China	2018-Mar-21	EPI_ISL_697967	A/chicken/Yunnan/3.21_DQXBL001-C/2018		Import from public-domain	Bi,Y.; Li,J.; Li,S.; Fu,G.; Jin,T.; Zhang,C.; Yang,Y.; Ma,Z.; Tian,W.; Xiao,S.; Li,L.; Yin,R.; Zhang,Y.; Wang,L.; Qin,Y.; Yao,Z.; Meng,F.; Hu,D.; Li,D.; Wong,G.; Liu,F.; Lv,N.; Fu,L.; Peng,Y.; Ma,J.; Sharshov,K.; Shestopalov,A.; Gulyaeva,M.; Gao,G.F.; Chen,J.; Shi,Y.; Liu,W.J.; Chu,D.; Huang,Y.; Liu,Y.; Liu,L.; Chen,Q.; Shi,W.
EPI1820864	HA	China	2018-Mar-21	EPI_ISL_697918	A/chicken/Yunnan/3.21_DQWGH037-C/2018		Import from public-domain	Bi,Y.; Li,J.; Li,S.; Fu,G.; Jin,T.; Zhang,C.; Yang,Y.; Ma,Z.; Tian,W.; Xiao,S.; Li,L.; Yin,R.; Zhang,Y.; Wang,L.; Qin,Y.; Yao,Z.; Meng,F.; Hu,D.; Li,D.; Wong,G.; Liu,F.; Lv,N.; Fu,L.; Peng,Y.; Ma,J.; Sharshov,K.; Shestopalov,A.; Gulyaeva,M.; Gao,G.F.; Chen,J.; Shi,Y.; Liu,W.J.; Chu,D.; Huang,Y.; Liu,Y.; Liu,L.; Chen,Q.; Shi,W.
EPI1820588	HA	China	2017-Jan-01	EPI_ISL_697838	A/chicken/Henan/01.01_LYGL003-C/2017		Import from public-domain	Bi,Y.; Li,J.; Li,S.; Fu,G.; Jin,T.; Zhang,C.; Yang,Y.; Ma,Z.; Tian,W.; Xiao,S.; Li,L.; Yin,R.; Zhang,Y.; Wang,L.; Qin,Y.; Yao,Z.; Meng,F.; Hu,D.; Li,D.; Wong,G.; Liu,F.; Lv,N.; Fu,L.; Peng,Y.; Ma,J.; Sharshov,K.; Shestopalov,A.; Gulyaeva,M.; Gao,G.F.; Chen,J.; Shi,Y.; Liu,W.J.; Chu,D.; Huang,Y.; Liu,Y.; Liu,L.; Chen,Q.; Shi,W.
EPI1827351	HA	China	2017-Jan-01	EPI_ISL_697838	A/chicken/Henan/01.01_LYGL003-C/2017		Import from public-domain	Bi,Y.; Li,J.; Li,S.; Fu,G.; Jin,T.; Zhang,C.; Yang,Y.; Ma,Z.; Tian,W.; Xiao,S.; Li,L.; Yin,R.; Zhang,Y.; Wang,L.; Qin,Y.; Yao,Z.; Meng,F.; Hu,D.; Li,D.; Wong,G.; Liu,F.; Lv,N.; Fu,L.; Peng,Y.; Ma,J.; Sharshov,K.; Shestopalov,A.; Gulyaeva,M.; Gao,G.F.; Chen,J.; Shi,Y.; Liu,W.J.; Chu,D.; Huang,Y.; Liu,Y.; Liu,L.; Chen,Q.; Shi,W.
EPI1819964	HA	China	2018-Jan-12	EPI_ISL_696687	A/chicken/Hunan/1.12_YYGK22H3-OC/2018		Import from public-domain	Bi,Y.; Li,J.; Li,S.; Fu,G.; Jin,T.; Zhang,C.; Yang,Y.; Ma,Z.; Tian,W.; Xiao,S.; Li,L.; Yin,R.; Zhang,Y.; Wang,L.; Qin,Y.; Yao,Z.; Meng,F.; Hu,D.; Li,D.; Wong,G.; Liu,F.; Lv,N.; Fu,L.; Peng,Y.; Ma,J.; Sharshov,K.; Shestopalov,A.; Gulyaeva,M.; Gao,G.F.; Chen,J.; Shi,Y.; Liu,W.J.; Chu,D.; Huang,Y.; Liu,Y.; Liu,L.; Chen,Q.; Shi,W.
EPI1790360	HA	South Africa	2019-Feb-13	EPI_ISL_506058	A/chicken/South Africa/432/2019		Import from public-domain	Abolnik,C.; Strydom,C.
EPI1790352	HA	South Africa	2016-Nov-01	EPI_ISL_506057	A/chicken/South Africa/H44954/2016		Import from public-domain	Abolnik,C.; Strydom,C.
EPI1790344	HA	South Africa	2016-Nov-09	EPI_ISL_506056	A/chicken/South Africa/404573/2016		Import from public-domain	Abolnik,C.; Strydom,C.
EPI1790336	HA	South Africa	2016-Oct-24	EPI_ISL_506055	A/chicken/South Africa/402385/2016		Import from public-domain	Abolnik,C.; Strydom,C.
EPI1790328	HA	South Africa	2016-Oct-09	EPI_ISL_506054	A/chicken/South Africa/401156/2016		Import from public-domain	Abolnik,C.; Strydom,C.
EPI1790320	HA	South Africa	2016-Oct-11	EPI_ISL_506053	A/chicken/South Africa/398997/2016		Import from public-domain	Abolnik,C.; Strydom,C.
EPI1790304	HA	South Africa	2015-Oct-13	EPI_ISL_506051	A/chicken/South Africa/344378/2015		Import from public-domain	Abolnik,C.; Strydom,C.
EPI1790296	HA	South Africa	2015-Oct-09	EPI_ISL_506050	A/chicken/South Africa/341797/2015		Import from public-domain	Abolnik,C.; Strydom,C.
EPI1790288	HA	South Africa	2015-Oct-13	EPI_ISL_506049	A/chicken/South Africa/339678/2015		Import from public-domain	Abolnik,C.; Strydom,C.
EPI1790280	HA	South Africa	2015-Sep-17	EPI_ISL_506048	A/chicken/South Africa/338087/2015		Import from public-domain	Abolnik,C.; Strydom,C.
EPI1579908	HA	Vietnam	2013-Jun-19	EPI_ISL_387755	A/chicken/Viet Nam/QN-0468/2013		Import from public-domain	Tan,G.; Pickett,B.; Fedorova,N.; Amedeo,P.; Isom,R.; Hu,L.; Christensen,J.; Miller,J.; Durbin,A.; Williams,T.; Arumemi,F.; Kawaoka,Y.; Zhong,G.; Neumann,G.
EPI1579892	HA	Vietnam	2013-Jun-13	EPI_ISL_387753	A/chicken/Viet Nam/QN-0418/2013		Import from public-domain	Tan,G.; Pickett,B.; Fedorova,N.; Amedeo,P.; Isom,R.; Hu,L.; Christensen,J.; Miller,J.; Durbin,A.; Williams,T.; Arumemi,F.; Kawaoka,Y.; Zhong,G.; Neumann,G.
EPI1579785	HA	Vietnam	2011-Aug-15	EPI_ISL_387740	A/chicken/Viet Nam/LS-1288/2011		Import from public-domain	Tan,G.; Pickett,B.; Fedorova,N.; Amedeo,P.; Isom,R.; Hu,L.; Christensen,J.; Miller,J.; Durbin,A.; Williams,T.; Arumemi,F.; Kawaoka,Y.; Zhong,G.; Neumann,G.
EPI1579688	HA	Vietnam	2014-Aug-04	EPI_ISL_387728	A/chicken/Viet Nam/HN-1690/2014		Import from public-domain	Tan,G.; Pickett,B.; Fedorova,N.; Amedeo,P.; Isom,R.; Hu,L.; Christensen,J.; Miller,J.; Durbin,A.; Williams,T.; Arumemi,F.; Kawaoka,Y.; Zhong,G.; Neumann,G.
EPI1579680	HA	Vietnam	2014-Apr-11	EPI_ISL_387727	A/chicken/Viet Nam/HN-1414/2014		Import from public-domain	Tan,G.; Pickett,B.; Fedorova,N.; Amedeo,P.; Isom,R.; Hu,L.; Christensen,J.; Miller,J.; Durbin,A.; Williams,T.; Arumemi,F.; Kawaoka,Y.; Zhong,G.; Neumann,G.
EPI1579547	HA	Vietnam	2014-Apr-11	EPI_ISL_387711	A/chicken/Viet Nam/HN-1416/2014		Import from public-domain	Tan,G.; Pickett,B.; Fedorova,N.; Amedeo,P.; Isom,R.; Hu,L.; Christensen,J.; Miller,J.; Durbin,A.; Williams,T.; Arumemi,F.; Kawaoka,Y.; Zhong,G.; Neumann,G.
EPI1579220	HA	Vietnam	2013-Jun-13	EPI_ISL_387667	A/chicken/Viet Nam/QN-0419/2013		Import from public-domain	Tan,G.; Pickett,B.; Fedorova,N.; Amedeo,P.; Isom,R.; Hu,L.; Christensen,J.; Miller,J.; Durbin,A.; Williams,T.; Arumemi,F.; Kawaoka,Y.; Zhong,G.; Neumann,G.
EPI1579167	HA	Vietnam	2014-Apr-11	EPI_ISL_387660	A/chicken/Viet Nam/HN-1411/2014		Import from public-domain	Tan,G.; Pickett,B.; Fedorova,N.; Amedeo,P.; Isom,R.; Hu,L.; Christensen,J.; Miller,J.; Durbin,A.; Williams,T.; Arumemi,F.; Kawaoka,Y.; Zhong,G.; Neumann,G.
EPI1578952	HA	Vietnam	2011-Aug-15	EPI_ISL_387635	A/chicken/Viet Nam/LS-1286/2011		Import from public-domain	Tan,G.; Pickett,B.; Fedorova,N.; Amedeo,P.; Isom,R.; Hu,L.; Christensen,J.; Miller,J.; Durbin,A.; Williams,T.; Arumemi,F.; Kawaoka,Y.; Zhong,G.; Neumann,G.
EPI1578934	HA	Vietnam	2013-Jun-19	EPI_ISL_387633	A/chicken/Viet Nam/QN-0453/2013		Import from public-domain	Tan,G.; Pickett,B.; Fedorova,N.; Amedeo,P.; Isom,R.; Hu,L.; Christensen,J.; Miller,J.; Durbin,A.; Williams,T.; Arumemi,F.; Kawaoka,Y.; Zhong,G.; Neumann,G.
EPI1578860	HA	Vietnam	2013-Jun-19	EPI_ISL_387624	A/chicken/Viet Nam/QN-0476/2013		Import from public-domain	Tan,G.; Pickett,B.; Fedorova,N.; Amedeo,P.; Isom,R.; Hu,L.; Christensen,J.; Miller,J.; Durbin,A.; Williams,T.; Arumemi,F.; Kawaoka,Y.; Zhong,G.; Neumann,G.
EPI1576806	HA	Vietnam	2016-Feb-10	EPI_ISL_387349	A/chicken/Viet Nam/HN-2630/2016		Import from public-domain	Tan,G.; Pickett,B.; Fedorova,N.; Amedeo,P.; Isom,R.; Hu,L.; Christensen,J.; Miller,J.; Durbin,A.; Williams,T.; Arumemi,F.; Kawaoka,Y.; Zhong,G.; Neumann,G.
EPI1576782	HA	Vietnam	2016-Jan-05	EPI_ISL_387346	A/chicken/Viet Nam/HN-2626/2016		Import from public-domain	Tan,G.; Pickett,B.; Fedorova,N.; Amedeo,P.; Isom,R.; Hu,L.; Christensen,J.; Miller,J.; Durbin,A.; Williams,T.; Arumemi,F.; Kawaoka,Y.; Zhong,G.; Neumann,G.
EPI1555533	HA	Taiwan	2013-Jan-01	EPI_ISL_379625	A/chicken/Taiwan/0702/2013		Import from public-domain	Wang,W.-C.; Shien,J.-H.; Chang,P.-C.; Hsu,W.-L.; Ou,S.-C.
EPI1513548	HA	Taiwan	2012-Jan-01	EPI_ISL_369175	A/chicken/Taiwan/3937/2012		Import from public-domain	Chen,H.W.
EPI1303458	HA	China	2012-May-20	EPI_ISL_328198	A/chicken/China/ZS220/2012		Import from public-domain	Peng,C.
EPI1303457	HA	China	2015-Oct-22	EPI_ISL_328197	A/chicken/China/X2224/2015		Import from public-domain	Peng,C.
EPI1303456	HA	China	2015-Apr-29	EPI_ISL_328196	A/chicken/China/X1006/2015		Import from public-domain	Peng,C.
EPI1303455	HA	China	2014-Apr-13	EPI_ISL_328195	A/chicken/China/GZ1063/2014		Import from public-domain	Peng,C.
EPI1303454	HA	China	2012-Oct-07	EPI_ISL_328194	A/chicken/China/Y223/2012		Import from public-domain	Peng,C.
EPI1303453	HA	China	2013-Oct-15	EPI_ISL_328193	A/chicken/China/Y052/2013		Import from public-domain	Peng,C.
EPI1303452	HA	China	2016-May-11	EPI_ISL_328192	A/chicken/China/G1054/2016		Import from public-domain	Peng,C.
EPI1303262	HA	China	2014-Oct-16	EPI_ISL_328171	A/chicken/China/G3249/2014		Import from public-domain	Peng,C.
EPI1303254	HA	China	2014-Jul-03	EPI_ISL_328170	A/chicken/China/G2684/2014		Import from public-domain	Peng,C.
EPI1303246	HA	China	2014-Apr-28	EPI_ISL_328169	A/chicken/China/G1380/2014		Import from public-domain	Peng,C.
EPI1303238	HA	China	2016-May-11	EPI_ISL_328168	A/chicken/China/G1291/2016		Import from public-domain	Peng,C.
EPI1230766	HA	Netherlands	2014-Nov-22	EPI_ISL_309930	A/Chicken/Netherlands/14016059/2014	Wageningen Bioveterinary Research	Wageningen Bioveterinary Research	Bergervoet, Saskia; Heutink, Rene; Harders, Frank; Beerens, Nancy
EPI1229858	HA	Netherlands	2010-Jul-19	EPI_ISL_309802	A/Chicken/Netherlands/10012103/2010	Wageningen Bioveterinary Research	Wageningen Bioveterinary Research	Bergervoet, Saskia; Heutink, Rene; Harders, Frank; Beerens, Nancy
EPI1229850	HA	Netherlands	2010-Jun-21	EPI_ISL_309801	A/Chicken/Netherlands/10010413/2010	Wageningen Bioveterinary Research	Wageningen Bioveterinary Research	Bergervoet, Saskia; Heutink, Rene; Harders, Frank; Beerens, Nancy
EPI1035853	HA	China	2013-Feb-19	EPI_ISL_273060	A/chicken/Guangxi/129/2013		Import from public-domain	Li,M.; Xie,Z.X.; Xie,L.J.; Deng,X.W.; Xie,Q.Z.; Liu,J.B.; Fan,Q.; Pang,Y.S.; Luo,S.S.
EPI1035820	HA	China	2012-Jul-30	EPI_ISL_273056	A/chicken/Guangxi/121/2012		Import from public-domain	Li,M.; Xie,Z.X.; Xie,L.J.; Deng,X.W.; Xie,Q.Z.; Liu,J.B.; Fan,Q.; Pang,Y.S.; Luo,S.S.
EPI1007214	HA	China	2010-Dec-10	EPI_ISL_266469	A/chicken/Hunan/S4495/2010		Import from public-domain	Wang,G.; Deng,G.; Shi,J.; Luo,W.; Zhang,G.; Zhang,Q.; Liu,L.; Jiang,Y.; Li,C.; Sriwilaijaroen,N.; Hiramatsu,H.; Suzuki,Y.; Kawaoka,Y.; Chen,H.
EPI1007190	HA	China	2010-Dec-09	EPI_ISL_266466	A/chicken/Guangxi/S4381/2010		Import from public-domain	Wang,G.; Deng,G.; Shi,J.; Luo,W.; Zhang,G.; Zhang,Q.; Liu,L.; Jiang,Y.; Li,C.; Sriwilaijaroen,N.; Hiramatsu,H.; Suzuki,Y.; Kawaoka,Y.; Chen,H.
EPI1007182	HA	China	2010-Dec-09	EPI_ISL_266465	A/chicken/Guangxi/S4029/2010		Import from public-domain	Wang,G.; Deng,G.; Shi,J.; Luo,W.; Zhang,G.; Zhang,Q.; Liu,L.; Jiang,Y.; Li,C.; Sriwilaijaroen,N.; Hiramatsu,H.; Suzuki,Y.; Kawaoka,Y.; Chen,H.
EPI1007166	HA	China	2010-Mar-05	EPI_ISL_266463	A/chicken/Guangdong/S1453/2010		Import from public-domain	Wang,G.; Deng,G.; Shi,J.; Luo,W.; Zhang,G.; Zhang,Q.; Liu,L.; Jiang,Y.; Li,C.; Sriwilaijaroen,N.; Hiramatsu,H.; Suzuki,Y.; Kawaoka,Y.; Chen,H.
EPI1007158	HA	China	2010-Mar-05	EPI_ISL_266462	A/chicken/Guangdong/S1414/2010		Import from public-domain	Wang,G.; Deng,G.; Shi,J.; Luo,W.; Zhang,G.; Zhang,Q.; Liu,L.; Jiang,Y.; Li,C.; Sriwilaijaroen,N.; Hiramatsu,H.; Suzuki,Y.; Kawaoka,Y.; Chen,H.
EPI1007150	HA	China	2010-Mar-03	EPI_ISL_266461	A/chicken/Guangdong/S1312/2010		Import from public-domain	Wang,G.; Deng,G.; Shi,J.; Luo,W.; Zhang,G.; Zhang,Q.; Liu,L.; Jiang,Y.; Li,C.; Sriwilaijaroen,N.; Hiramatsu,H.; Suzuki,Y.; Kawaoka,Y.; Chen,H.
EPI1007142	HA	China	2010-Mar-03	EPI_ISL_266460	A/chicken/Guangdong/S1311/2010		Import from public-domain	Wang,G.; Deng,G.; Shi,J.; Luo,W.; Zhang,G.; Zhang,Q.; Liu,L.; Jiang,Y.; Li,C.; Sriwilaijaroen,N.; Hiramatsu,H.; Suzuki,Y.; Kawaoka,Y.; Chen,H.
EPI942920	HA	China	2016-Jan-31	EPI_ISL_253033	A/chicken/Zhejiang/234/2016		Import from public-domain	Wu,H.; Lu,R.; Peng,X.; Chen,B.; Cheng,L.; Wu,N.
EPI841756	HA	South Africa	2012-Mar-01	EPI_ISL_235195	A/chicken/South Africa/BKR2/2012		Import from public-domain	Rauff,D.; Strydom,C.; Abolnik,C.
EPI841751	HA	South Africa	2012-Mar-01	EPI_ISL_235194	A/chicken/South Africa/BKR4/2012		Import from public-domain	Rauff,D.; Strydom,C.; Abolnik,C.
EPI841732	HA	South Africa	2013-May-01	EPI_ISL_235192	A/chicken/South Africa/MAS/2013		Import from public-domain	Rauff,D.; Strydom,C.; Abolnik,C.
EPI753526	HA	China	2015-Jul-04	EPI_ISL_220503	A/chicken/Zhejiang/74154/2015		Import from public-domain	Wu,H.; Lu,R.; Peng,X.; Cheng,L.; Jin,C.; Lu,X.; Xie,T.; Yao,H.; Wu,N.
EPI753525	HA	China	2015-May-14	EPI_ISL_220502	A/chicken/Zhejiang/514158/2015		Import from public-domain	Wu,H.; Lu,R.; Peng,X.; Cheng,L.; Jin,C.; Lu,X.; Xie,T.; Yao,H.; Wu,N.
EPI753524	HA	China	2015-May-14	EPI_ISL_220501	A/chicken/Zhejiang/514132/2015		Import from public-domain	Wu,H.; Lu,R.; Peng,X.; Cheng,L.; Jin,C.; Lu,X.; Xie,T.; Yao,H.; Wu,N.
EPI753523	HA	China	2015-Jan-10	EPI_ISL_220500	A/chicken/Zhejiang/110144/2015		Import from public-domain	Wu,H.; Lu,R.; Peng,X.; Cheng,L.; Jin,C.; Lu,X.; Xie,T.; Yao,H.; Wu,N.
EPI753522	HA	China	2015-Jan-10	EPI_ISL_220499	A/chicken/Zhejiang/110102/2015		Import from public-domain	Wu,H.; Lu,R.; Peng,X.; Cheng,L.; Jin,C.; Lu,X.; Xie,T.; Yao,H.; Wu,N.
EPI753521	HA	China	2014-Jul-27	EPI_ISL_220498	A/chicken/Zhejiang/727029/2014		Import from public-domain	Wu,H.; Lu,R.; Peng,X.; Cheng,L.; Jin,C.; Lu,X.; Xie,T.; Yao,H.; Wu,N.
EPI753520	HA	China	2014-Jul-27	EPI_ISL_220497	A/chicken/Zhejiang/727028/2014		Import from public-domain	Wu,H.; Lu,R.; Peng,X.; Cheng,L.; Jin,C.; Lu,X.; Xie,T.; Yao,H.; Wu,N.
EPI753519	HA	China	2014-Jul-27	EPI_ISL_220496	A/chicken/Zhejiang/727023/2014		Import from public-domain	Wu,H.; Lu,R.; Peng,X.; Cheng,L.; Jin,C.; Lu,X.; Xie,T.; Yao,H.; Wu,N.
EPI753518	HA	China	2014-Jul-27	EPI_ISL_220495	A/chicken/Zhejiang/727019/2014		Import from public-domain	Wu,H.; Lu,R.; Peng,X.; Cheng,L.; Jin,C.; Lu,X.; Xie,T.; Yao,H.; Wu,N.
EPI753517	HA	China	2014-Jul-27	EPI_ISL_220494	A/chicken/Zhejiang/727018/2014		Import from public-domain	Wu,H.; Lu,R.; Peng,X.; Cheng,L.; Jin,C.; Lu,X.; Xie,T.; Yao,H.; Wu,N.
EPI753516	HA	China	2014-Jul-27	EPI_ISL_220493	A/chicken/Zhejiang/727009/2014		Import from public-domain	Wu,H.; Lu,R.; Peng,X.; Cheng,L.; Jin,C.; Lu,X.; Xie,T.; Yao,H.; Wu,N.
EPI753515	HA	China	2014-Jul-27	EPI_ISL_220492	A/chicken/Zhejiang/727001/2014		Import from public-domain	Wu,H.; Lu,R.; Peng,X.; Cheng,L.; Jin,C.; Lu,X.; Xie,T.; Yao,H.; Wu,N.
EPI705452	HA	China	2014-Nov-19	EPI_ISL_209843	A/chicken/Guangdong/G3249/2014		Import from public-domain	Li,Z.; Liu,S.; Hou,G.; Wang,S.; Li,J.; Zhang,X.; Wang,D.; Chen,J.
EPI687493	HA	China	2014-Mar-20	EPI_ISL_205960	A/Chicken/Guangdong/PY480/2014（H6N6）	South China Agricultural University	South China Agricultural University	Wenbao,Qi;Qian,Li;Lihong,Huang;Bo,Li;Weixin,Jia;Chenggang,Xu;Ming,Liao
EPI666405	HA	China	2015-Apr-23	EPI_ISL_200511	A/chicken/Guangdong/04.23 DGQTXC170-O/2015(Mixed)		Institute of Microbiology, Chinese Academy of Sciences
EPI666397	HA	China	2015-Apr-23	EPI_ISL_200510	A/chicken/Guangdong/04.23 DGQTXC170-P/2015(Mixed)		Institute of Microbiology, Chinese Academy of Sciences
EPI666357	HA	China	2015-Apr-23	EPI_ISL_200505	A/chicken/Guangdong/04.23 DGQTXC194-P/2015(Mixed)		Institute of Microbiology, Chinese Academy of Sciences
EPI666333	HA	China	2015-Apr-23	EPI_ISL_200502	A/chicken/Guangdong/04.23 DGQTXC161-O/2015(Mixed)		Institute of Microbiology, Chinese Academy of Sciences
EPI665789	HA	China	2015-Mar-16	EPI_ISL_200434	A/chicken/Yunnan/03.16 DQXYL0030-Z-O/2015(Mixed)		Institute of Microbiology, Chinese Academy of Sciences
EPI665309	HA	China	2013-Dec-28	EPI_ISL_200374	A/chicken/Hunan/12.28 YYGKJ40-P/2013(Mixed)		Institute of Microbiology, Chinese Academy of Sciences
EPI661895	HA	China	2015-Apr-10	EPI_ISL_199443	A/chicken/Guangxi/04.10 NM127/2015(H6N6)		Institute of Microbiology, Chinese Academy of Sciences
EPI661871	HA	China	2015-Apr-10	EPI_ISL_199440	A/chicken/Guangxi/04.10 JX044/2015(H6N6)		Institute of Microbiology, Chinese Academy of Sciences
EPI660999	HA	China	2015-Jan-08	EPI_ISL_199331	A/chicken/Jiangxi/01.08YGCB018-P/2015(H6N6)		Institute of Microbiology, Chinese Academy of Sciences
EPI659503	HA	China	2015-Apr-14	EPI_ISL_199136	A/chicken/Hunan/04.14 YYXS0866-P/2015(H6N6)		Institute of Microbiology, Chinese Academy of Sciences
EPI658607	HA	China	2015-Mar-06	EPI_ISL_199024	A/chicken/Huxei/03.06 WHWTZ0068-P/2015(H6N6)		Institute of Microbiology, Chinese Academy of Sciences
EPI658239	HA	China	2015-May-06	EPI_ISL_198978	A/chicken/Jiangxi/05.06 NCDZT0047B-P/2015(H6N6)		Institute of Microbiology, Chinese Academy of Sciences
EPI658199	HA	China	2015-May-06	EPI_ISL_198973	A/chicken/Jiangxi/05.06 NCDZT0040B-P/2015(H6N6)		Institute of Microbiology, Chinese Academy of Sciences
EPI658167	HA	China	2015-May-06	EPI_ISL_198969	A/chicken/Jiangxi/05.06 NCDZT0037B-P/2015(H6N6)		Institute of Microbiology, Chinese Academy of Sciences
EPI657850	HA	China	2015-May-06	EPI_ISL_198922	A/chicken/Jiangxi/05.6 NCDZT0014C-P/2015(H6N6)		Institute of Microbiology, Chinese Academy of Sciences
EPI656586	HA	China	2015-Mar-06	EPI_ISL_198760	A/chicken/Hubei/03.06 WHWTZ136-P/2015(H6N6)		Institute of Microbiology, Chinese Academy of Sciences
EPI647463	HA	China	2014-Jul-01	EPI_ISL_197205	A/chicken/Zhejiang/727031/2014		Import from public-domain	Wu,H.; Peng,X.; Cheng,L.; Wu,N.
EPI647462	HA	China	2014-Jul-01	EPI_ISL_197204	A/chicken/Zhejiang/77025/2014		Import from public-domain	Wu,H.; Peng,X.; Cheng,L.; Wu,N.
EPI647461	HA	China	2014-Jul-01	EPI_ISL_197203	A/chicken/Zhejiang/77024/2014		Import from public-domain	Wu,H.; Peng,X.; Cheng,L.; Wu,N.
EPI647460	HA	China	2014-Jul-01	EPI_ISL_197202	A/chicken/Zhejiang/77001/2014		Import from public-domain	Wu,H.; Peng,X.; Cheng,L.; Wu,N.
EPI510874	HA	Taiwan	2013-Jan-02	EPI_ISL_158034	A/chicken/Taiwan/67/2013		Import from public-domain	Lee,C.C.; Zhu,H.; Huang,P.Y.; Peng,L.; Chang,Y.C.; Yip,C.H.; Li,Y.T.; Cheung,C.L.; Compans,R.; Yang,C.; Smith,D.K.; Lam,T.T.; King,C.C.; Guan,Y.; Lam,T.T.Y.
EPI510867	HA	Taiwan	2012-Dec-27	EPI_ISL_158033	A/chicken/Taiwan/2759/2012		Import from public-domain	Lee,C.C.; Zhu,H.; Huang,P.Y.; Peng,L.; Chang,Y.C.; Yip,C.H.; Li,Y.T.; Cheung,C.L.; Compans,R.; Yang,C.; Smith,D.K.; Lam,T.T.; King,C.C.; Guan,Y.; Lam,T.T.Y.
EPI510860	HA	Taiwan	2012-Dec-25	EPI_ISL_158032	A/chicken/Taiwan/2437/2012		Import from public-domain	Lee,C.C.; Zhu,H.; Huang,P.Y.; Peng,L.; Chang,Y.C.; Yip,C.H.; Li,Y.T.; Cheung,C.L.; Compans,R.; Yang,C.; Smith,D.K.; Lam,T.T.; King,C.C.; Guan,Y.; Lam,T.T.Y.
EPI510853	HA	Taiwan	2012-Dec-21	EPI_ISL_158031	A/chicken/Taiwan/2331/2012		Import from public-domain	Lee,C.C.; Zhu,H.; Huang,P.Y.; Peng,L.; Chang,Y.C.; Yip,C.H.; Li,Y.T.; Cheung,C.L.; Compans,R.; Yang,C.; Smith,D.K.; Lam,T.T.; King,C.C.; Guan,Y.; Lam,T.T.Y.
EPI510846	HA	Taiwan	2012-Dec-21	EPI_ISL_158030	A/chicken/Taiwan/2267/2012		Import from public-domain	Lee,C.C.; Zhu,H.; Huang,P.Y.; Peng,L.; Chang,Y.C.; Yip,C.H.; Li,Y.T.; Cheung,C.L.; Compans,R.; Yang,C.; Smith,D.K.; Lam,T.T.; King,C.C.; Guan,Y.; Lam,T.T.Y.
EPI510839	HA	Taiwan	2012-Dec-20	EPI_ISL_158029	A/chicken/Taiwan/2084/2012		Import from public-domain	Lee,C.C.; Zhu,H.; Huang,P.Y.; Peng,L.; Chang,Y.C.; Yip,C.H.; Li,Y.T.; Cheung,C.L.; Compans,R.; Yang,C.; Smith,D.K.; Lam,T.T.; King,C.C.; Guan,Y.; Lam,T.T.Y.
EPI510832	HA	Taiwan	2012-Dec-18	EPI_ISL_158028	A/chicken/Taiwan/1843/2012		Import from public-domain	Lee,C.C.; Zhu,H.; Huang,P.Y.; Peng,L.; Chang,Y.C.; Yip,C.H.; Li,Y.T.; Cheung,C.L.; Compans,R.; Yang,C.; Smith,D.K.; Lam,T.T.; King,C.C.; Guan,Y.; Lam,T.T.Y.
EPI500926	HA	China	2010-Dec-10	EPI_ISL_154165	A/Chicken/Hunan/S4495/2010	Harbin Veterinary Research Institute (CAAS)	Harbin Veterinary Research Institute (CAAS)	Wang, G.J.; Deng,G.H.; Shi, J.Z.; Luo, W.Y.; Zhang, G.Q.; Zhang, Q.Y.; Liu, L.L.; Jiang, Y.P.; Li, C.J.; Sriwilaijaroen, N.; Hiramatsu, H.; Suzuki, Y.; Kawaoka, Y.; Chen, H.L.
EPI500902	HA	China	2010-Dec-09	EPI_ISL_154162	A/Chicken/Guangxi/S4381/2010	Harbin Veterinary Research Institute (CAAS)	Harbin Veterinary Research Institute (CAAS)	Wang, G.J.; Deng,G.H.; Shi, J.Z.; Luo, W.Y.; Zhang, G.Q.; Zhang, Q.Y.; Liu, L.L.; Jiang, Y.P.; Li, C.J.; Sriwilaijaroen, N.; Hiramatsu, H.; Suzuki, Y.; Kawaoka, Y.; Chen, H.L.
EPI500894	HA	China	2010-Dec-09	EPI_ISL_154161	A/Chicken/Guangxi/S4029/2010	Harbin Veterinary Research Institute (CAAS)	Harbin Veterinary Research Institute (CAAS)	Wang, G.J.; Deng,G.H.; Shi, J.Z.; Luo, W.Y.; Zhang, G.Q.; Zhang, Q.Y.; Liu, L.L.; Jiang, Y.P.; Li, C.J.; Sriwilaijaroen, N.; Hiramatsu, H.; Suzuki, Y.; Kawaoka, Y.; Chen, H.L.
EPI500878	HA	China	2010-Mar-05	EPI_ISL_154159	A/Chicken/Guangdong/S1453/2010	Harbin Veterinary Research Institute (CAAS)	Harbin Veterinary Research Institute (CAAS)	Wang, G.J.; Deng,G.H.; Shi, J.Z.; Luo, W.Y.; Zhang, G.Q.; Zhang, Q.Y.; Liu, L.L.; Jiang, Y.P.; Li, C.J.; Sriwilaijaroen, N.; Hiramatsu, H.; Suzuki, Y.; Kawaoka, Y.; Chen, H.L.
EPI500870	HA	China	2010-Mar-05	EPI_ISL_154158	A/Chicken/Guangdong/S1414/2010	Harbin Veterinary Research Institute (CAAS)	Harbin Veterinary Research Institute (CAAS)	Wang, G.J.; Deng,G.H.; Shi, J.Z.; Luo, W.Y.; Zhang, G.Q.; Zhang, Q.Y.; Liu, L.L.; Jiang, Y.P.; Li, C.J.; Sriwilaijaroen, N.; Hiramatsu, H.; Suzuki, Y.; Kawaoka, Y.; Chen, H.L.
EPI500862	HA	China	2010-Mar-03	EPI_ISL_154157	A/Chicken/Guangdong/S1312/2010	Harbin Veterinary Research Institute (CAAS)	Harbin Veterinary Research Institute (CAAS)	Wang, G.J.; Deng,G.H.; Shi, J.Z.; Luo, W.Y.; Zhang, G.Q.; Zhang, Q.Y.; Liu, L.L.; Jiang, Y.P.; Li, C.J.; Sriwilaijaroen, N.; Hiramatsu, H.; Suzuki, Y.; Kawaoka, Y.; Chen, H.L.
EPI500854	HA	China	2010-Mar-03	EPI_ISL_154156	A/Chicken/Guangdong/S1311/2010	Harbin Veterinary Research Institute (CAAS)	Harbin Veterinary Research Institute (CAAS)	Wang, G.J.; Deng,G.H.; Shi, J.Z.; Luo, W.Y.; Zhang, G.Q.; Zhang, Q.Y.; Liu, L.L.; Jiang, Y.P.; Li, C.J.; Sriwilaijaroen, N.; Hiramatsu, H.; Suzuki, Y.; Kawaoka, Y.; Chen, H.L.
EPI439123	HA	Taiwan	2010-Dec-14	EPI_ISL_138609	A/chicken/Taiwan/TC128/2010		Import from public-domain	King,C.-C.
EPI439105	HA	Taiwan	2010-Dec-14	EPI_ISL_138607	A/chicken/Taiwan/TC147/2010		Import from public-domain	King,C.-C.
EPI383210	HA	China	2011-Nov-29	EPI_ISL_123954	A/chicken/Guangdong/C273/2011		Import from public-domain	Jiao,P.; Yuan,R.; Wei,L.; Jia,B.; Cao,L.; Song,Y.; Gong,L.; Xu,C.; Ren,T.; Liao,M.
EPI345648	HA	China	2010-Aug-01	EPI_ISL_99554	A/chicken/Eastern China/49/2010		Import from public-domain	Zhao,G.; Liu,X.
EPI1841361	HA	Netherlands	2010-Jul-14	EPI_ISL_796158	A/chicken/Netherlands/10011774-011015/2010	Wageningen Bioveterinary Research	Wageningen Bioveterinary Research	Beerens, Nancy; Harders, Frank; Pritz-Verschuren, Sylvia; Roose, Marit; Germeraad, Evelien; Engelsma, Marc; Bossers, Alex; Heutink, Rene
EPI702612	HA	Cambodia	2013-Jan-01	EPI_ISL_208678	A/Chicken/Cambodia/TaDid/210202/2013/H6N2	National Veterinary Research Institute	National Veterinary Institute
EPI702267	HA	Cambodia	2011-Jan-01	EPI_ISL_208666	A/Chicken/Cambodia/Pror Yuk/030501/2011/H6N2		National Veterinary Institute
EPI1985980	HA	Bangladesh	2021-Jan-04	EPI_ISL_9949287	A/duck/Bangladesh/18D1571/2021	icddr,b International Centre for Diarrhoeal Disease Research, Bangladesh	International Centre for Diarrhoeal Disease Research (ICDDR,B)	Hossain, M.E.; Miah, M.; Alam, S.; Hasan, R.; Davis, C.T.; Mott, A.J.; Davis, W.; Chowdhury, S.; Rahman, M.Z
EPI1896527	HA	Japan	2020-Oct-02	EPI_ISL_4061830	A/Duck/Hokkaido/W30/2020		Import from public-domain	Sakoda,Y.; Isoda,N.; Hiono,T.
EPI1896525	HA	Japan	2020-Oct-02	EPI_ISL_4061821	A/Duck/Hokkaido/W24/2020		Import from public-domain	Sakoda,Y.; Isoda,N.; Hiono,T.
EPI1896523	HA	Japan	2020-Oct-24	EPI_ISL_4061817	A/Duck/Hokkaido/M95/2020		Import from public-domain	Sakoda,Y.; Isoda,N.; Hiono,T.
EPI1896519	HA	Japan	2020-Oct-24	EPI_ISL_4061815	A/Duck/Hokkaido/M66/2020		Import from public-domain	Sakoda,Y.; Isoda,N.; Hiono,T.
EPI1881528	HA	China	2017-Mar-29	EPI_ISL_2825601	A/duck/Zhejiang/S1290/2017	Harbin Veterinary Research Institute (CAAS)	Harbin Veterinary Research Institute (CAAS)	Guohua Deng, Jiaqi Cui
EPI1881520	HA	China	2017-Mar-29	EPI_ISL_2825583	A/duck/Zhejiang/S1063/2017	Harbin Veterinary Research Institute (CAAS)	Harbin Veterinary Research Institute (CAAS)	Guohua Deng, Jiaqi Cui
EPI1881512	HA	China	2017-Apr-20	EPI_ISL_2825565	A/duck/Jiangxi/SE2073/2017	Harbin Veterinary Research Institute (CAAS)	Harbin Veterinary Research Institute (CAAS)	Guohua Deng, Jiaqi Cui
EPI1881504	HA	China	2014-Nov-21	EPI_ISL_2825546	A/duck/Jiangxi/S41601/2014	Harbin Veterinary Research Institute (CAAS)	Harbin Veterinary Research Institute (CAAS)	Guohua Deng, Jiaqi Cui
EPI1881496	HA	China	2017-Nov-06	EPI_ISL_2825528	A/duck/Hunan/S41299/2017	Harbin Veterinary Research Institute (CAAS)	Harbin Veterinary Research Institute (CAAS)	Guohua Deng, Jiaqi Cui
EPI1881488	HA	China	2018-Nov-14	EPI_ISL_2825510	A/duck/Hunan/S40580/2018	Harbin Veterinary Research Institute (CAAS)	Harbin Veterinary Research Institute (CAAS)	Guohua Deng, Jiaqi Cui
EPI1881480	HA	China	2017-Nov-06	EPI_ISL_2825492	A/duck/Hunan/S40573/2017	Harbin Veterinary Research Institute (CAAS)	Harbin Veterinary Research Institute (CAAS)	Guohua Deng, Jiaqi Cui
EPI1881472	HA	China	2018-Nov-13	EPI_ISL_2825474	A/duck/Hunan/S40304/2018	Harbin Veterinary Research Institute (CAAS)	Harbin Veterinary Research Institute (CAAS)	Guohua Deng, Jiaqi Cui
EPI1881464	HA	China	2015-Mar-16	EPI_ISL_2825455	A/duck/Hunan/S10833/2015	Harbin Veterinary Research Institute (CAAS)	Harbin Veterinary Research Institute (CAAS)	Guohua Deng, Jiaqi Cui
EPI1881456	HA	China	2015-Oct-28	EPI_ISL_2825437	A/duck/Guangxi/S31299/2015	Harbin Veterinary Research Institute (CAAS)	Harbin Veterinary Research Institute (CAAS)	Guohua Deng, Jiaqi Cui
EPI1881448	HA	China	2017-Oct-16	EPI_ISL_2825419	A/duck/Guangxi/S30052/2017	Harbin Veterinary Research Institute (CAAS)	Harbin Veterinary Research Institute (CAAS)	Guohua Deng, Jiaqi Cui
EPI1881440	HA	China	2018-May-22	EPI_ISL_2825401	A/duck/Guangxi/S20369/2018	Harbin Veterinary Research Institute (CAAS)	Harbin Veterinary Research Institute (CAAS)	Guohua Deng, Jiaqi Cui
EPI1881432	HA	China	2016-Jun-12	EPI_ISL_2825383	A/duck/Guangxi/S20086/2016	Harbin Veterinary Research Institute (CAAS)	Harbin Veterinary Research Institute (CAAS)	Guohua Deng, Jiaqi Cui
EPI1881424	HA	China	2018-Jan-24	EPI_ISL_2825365	A/duck/Guangdong/SE0468/2018	Harbin Veterinary Research Institute (CAAS)	Harbin Veterinary Research Institute (CAAS)	Guohua Deng, Jiaqi Cui
EPI1881416	HA	China	2018-Nov-07	EPI_ISL_2825348	A/duck/Anhui/S4524/2018	Harbin Veterinary Research Institute (CAAS)	Harbin Veterinary Research Institute (CAAS)	Guohua Deng, Jiaqi Cui
EPI1835279	HA	China	2017-Feb-16	EPI_ISL_707553	A/duck/Jiangxi/2.16_SRXZSX030-O/2017		Import from public-domain	Bi,Y.; Li,J.; Li,S.; Fu,G.; Jin,T.; Zhang,C.; Yang,Y.; Ma,Z.; Tian,W.; Xiao,S.; Li,L.; Yin,R.; Zhang,Y.; Wang,L.; Qin,Y.; Yao,Z.; Meng,F.; Hu,D.; Li,D.; Wong,G.; Liu,F.; Lv,N.; Fu,L.; Peng,Y.; Ma,J.; Sharshov,K.; Shestopalov,A.; Gulyaeva,M.; Gao,G.F.; Chen,J.; Shi,Y.; Liu,W.J.; Chu,D.; Huang,Y.; Liu,Y.; Liu,L.; Chen,Q.; Shi,W.
EPI1835271	HA	China	2017-Feb-16	EPI_ISL_707552	A/duck/Jiangxi/2.16_SRXZSX029-C/2017		Import from public-domain	Bi,Y.; Li,J.; Li,S.; Fu,G.; Jin,T.; Zhang,C.; Yang,Y.; Ma,Z.; Tian,W.; Xiao,S.; Li,L.; Yin,R.; Zhang,Y.; Wang,L.; Qin,Y.; Yao,Z.; Meng,F.; Hu,D.; Li,D.; Wong,G.; Liu,F.; Lv,N.; Fu,L.; Peng,Y.; Ma,J.; Sharshov,K.; Shestopalov,A.; Gulyaeva,M.; Gao,G.F.; Chen,J.; Shi,Y.; Liu,W.J.; Chu,D.; Huang,Y.; Liu,Y.; Liu,L.; Chen,Q.; Shi,W.
EPI1835263	HA	China	2017-Feb-16	EPI_ISL_707551	A/duck/Jiangxi/2.16_SRXZSX006-O/2017		Import from public-domain	Bi,Y.; Li,J.; Li,S.; Fu,G.; Jin,T.; Zhang,C.; Yang,Y.; Ma,Z.; Tian,W.; Xiao,S.; Li,L.; Yin,R.; Zhang,Y.; Wang,L.; Qin,Y.; Yao,Z.; Meng,F.; Hu,D.; Li,D.; Wong,G.; Liu,F.; Lv,N.; Fu,L.; Peng,Y.; Ma,J.; Sharshov,K.; Shestopalov,A.; Gulyaeva,M.; Gao,G.F.; Chen,J.; Shi,Y.; Liu,W.J.; Chu,D.; Huang,Y.; Liu,Y.; Liu,L.; Chen,Q.; Shi,W.
EPI1835255	HA	China	2017-Feb-16	EPI_ISL_707550	A/duck/Jiangxi/2.16_SRXZSX005-O/2017		Import from public-domain	Bi,Y.; Li,J.; Li,S.; Fu,G.; Jin,T.; Zhang,C.; Yang,Y.; Ma,Z.; Tian,W.; Xiao,S.; Li,L.; Yin,R.; Zhang,Y.; Wang,L.; Qin,Y.; Yao,Z.; Meng,F.; Hu,D.; Li,D.; Wong,G.; Liu,F.; Lv,N.; Fu,L.; Peng,Y.; Ma,J.; Sharshov,K.; Shestopalov,A.; Gulyaeva,M.; Gao,G.F.; Chen,J.; Shi,Y.; Liu,W.J.; Chu,D.; Huang,Y.; Liu,Y.; Liu,L.; Chen,Q.; Shi,W.
EPI1835247	HA	China	2017-Feb-16	EPI_ISL_707549	A/duck/Jiangxi/2.16_SRXZSX004-O/2017		Import from public-domain	Bi,Y.; Li,J.; Li,S.; Fu,G.; Jin,T.; Zhang,C.; Yang,Y.; Ma,Z.; Tian,W.; Xiao,S.; Li,L.; Yin,R.; Zhang,Y.; Wang,L.; Qin,Y.; Yao,Z.; Meng,F.; Hu,D.; Li,D.; Wong,G.; Liu,F.; Lv,N.; Fu,L.; Peng,Y.; Ma,J.; Sharshov,K.; Shestopalov,A.; Gulyaeva,M.; Gao,G.F.; Chen,J.; Shi,Y.; Liu,W.J.; Chu,D.; Huang,Y.; Liu,Y.; Liu,L.; Chen,Q.; Shi,W.
EPI1835175	HA	China	2017-Oct-03	EPI_ISL_707542	A/duck/Jiangxi/10.30_NCNP67B3-OC/2017		Import from public-domain	Bi,Y.; Li,J.; Li,S.; Fu,G.; Jin,T.; Zhang,C.; Yang,Y.; Ma,Z.; Tian,W.; Xiao,S.; Li,L.; Yin,R.; Zhang,Y.; Wang,L.; Qin,Y.; Yao,Z.; Meng,F.; Hu,D.; Li,D.; Wong,G.; Liu,F.; Lv,N.; Fu,L.; Peng,Y.; Ma,J.; Sharshov,K.; Shestopalov,A.; Gulyaeva,M.; Gao,G.F.; Chen,J.; Shi,Y.; Liu,W.J.; Chu,D.; Huang,Y.; Liu,Y.; Liu,L.; Chen,Q.; Shi,W.
EPI1835031	HA	China	2017-Jun-27	EPI_ISL_707531	A/duck/Hunan/6.27_YYGK79S2-OC/2017		Import from public-domain	Bi,Y.; Li,J.; Li,S.; Fu,G.; Jin,T.; Zhang,C.; Yang,Y.; Ma,Z.; Tian,W.; Xiao,S.; Li,L.; Yin,R.; Zhang,Y.; Wang,L.; Qin,Y.; Yao,Z.; Meng,F.; Hu,D.; Li,D.; Wong,G.; Liu,F.; Lv,N.; Fu,L.; Peng,Y.; Ma,J.; Sharshov,K.; Shestopalov,A.; Gulyaeva,M.; Gao,G.F.; Chen,J.; Shi,Y.; Liu,W.J.; Chu,D.; Huang,Y.; Liu,Y.; Liu,L.; Chen,Q.; Shi,W.
EPI1834943	HA	China	2018-Feb-06	EPI_ISL_707526	A/duck/Hunan/2.06_YYGK86J3-OC/2018		Import from public-domain	Bi,Y.; Li,J.; Li,S.; Fu,G.; Jin,T.; Zhang,C.; Yang,Y.; Ma,Z.; Tian,W.; Xiao,S.; Li,L.; Yin,R.; Zhang,Y.; Wang,L.; Qin,Y.; Yao,Z.; Meng,F.; Hu,D.; Li,D.; Wong,G.; Liu,F.; Lv,N.; Fu,L.; Peng,Y.; Ma,J.; Sharshov,K.; Shestopalov,A.; Gulyaeva,M.; Gao,G.F.; Chen,J.; Shi,Y.; Liu,W.J.; Chu,D.; Huang,Y.; Liu,Y.; Liu,L.; Chen,Q.; Shi,W.
EPI1834911	HA	China	2018-Feb-06	EPI_ISL_707522	A/duck/Hunan/2.06_YYGK73J3-OC/2018		Import from public-domain	Bi,Y.; Li,J.; Li,S.; Fu,G.; Jin,T.; Zhang,C.; Yang,Y.; Ma,Z.; Tian,W.; Xiao,S.; Li,L.; Yin,R.; Zhang,Y.; Wang,L.; Qin,Y.; Yao,Z.; Meng,F.; Hu,D.; Li,D.; Wong,G.; Liu,F.; Lv,N.; Fu,L.; Peng,Y.; Ma,J.; Sharshov,K.; Shestopalov,A.; Gulyaeva,M.; Gao,G.F.; Chen,J.; Shi,Y.; Liu,W.J.; Chu,D.; Huang,Y.; Liu,Y.; Liu,L.; Chen,Q.; Shi,W.
EPI1834807	HA	China	2016-Dec-27	EPI_ISL_707509	A/duck/Hunan/12.27_YYGK80J2-C/2016		Import from public-domain	Bi,Y.; Li,J.; Li,S.; Fu,G.; Jin,T.; Zhang,C.; Yang,Y.; Ma,Z.; Tian,W.; Xiao,S.; Li,L.; Yin,R.; Zhang,Y.; Wang,L.; Qin,Y.; Yao,Z.; Meng,F.; Hu,D.; Li,D.; Wong,G.; Liu,F.; Lv,N.; Fu,L.; Peng,Y.; Ma,J.; Sharshov,K.; Shestopalov,A.; Gulyaeva,M.; Gao,G.F.; Chen,J.; Shi,Y.; Liu,W.J.; Chu,D.; Huang,Y.; Liu,Y.; Liu,L.; Chen,Q.; Shi,W.
EPI1834663	HA	China	2017-Jan-17	EPI_ISL_707497	A/duck/Hunan/1.17_YYGKK99-OC/2017		Import from public-domain	Bi,Y.; Li,J.; Li,S.; Fu,G.; Jin,T.; Zhang,C.; Yang,Y.; Ma,Z.; Tian,W.; Xiao,S.; Li,L.; Yin,R.; Zhang,Y.; Wang,L.; Qin,Y.; Yao,Z.; Meng,F.; Hu,D.; Li,D.; Wong,G.; Liu,F.; Lv,N.; Fu,L.; Peng,Y.; Ma,J.; Sharshov,K.; Shestopalov,A.; Gulyaeva,M.; Gao,G.F.; Chen,J.; Shi,Y.; Liu,W.J.; Chu,D.; Huang,Y.; Liu,Y.; Liu,L.; Chen,Q.; Shi,W.
EPI1834655	HA	China	2017-Jan-17	EPI_ISL_707496	A/duck/Hunan/1.17_YYGKK98-OC/2017		Import from public-domain	Bi,Y.; Li,J.; Li,S.; Fu,G.; Jin,T.; Zhang,C.; Yang,Y.; Ma,Z.; Tian,W.; Xiao,S.; Li,L.; Yin,R.; Zhang,Y.; Wang,L.; Qin,Y.; Yao,Z.; Meng,F.; Hu,D.; Li,D.; Wong,G.; Liu,F.; Lv,N.; Fu,L.; Peng,Y.; Ma,J.; Sharshov,K.; Shestopalov,A.; Gulyaeva,M.; Gao,G.F.; Chen,J.; Shi,Y.; Liu,W.J.; Chu,D.; Huang,Y.; Liu,Y.; Liu,L.; Chen,Q.; Shi,W.
EPI1834647	HA	China	2017-Jan-17	EPI_ISL_707495	A/duck/Hunan/1.17_YYGKK97-OC/2017		Import from public-domain	Bi,Y.; Li,J.; Li,S.; Fu,G.; Jin,T.; Zhang,C.; Yang,Y.; Ma,Z.; Tian,W.; Xiao,S.; Li,L.; Yin,R.; Zhang,Y.; Wang,L.; Qin,Y.; Yao,Z.; Meng,F.; Hu,D.; Li,D.; Wong,G.; Liu,F.; Lv,N.; Fu,L.; Peng,Y.; Ma,J.; Sharshov,K.; Shestopalov,A.; Gulyaeva,M.; Gao,G.F.; Chen,J.; Shi,Y.; Liu,W.J.; Chu,D.; Huang,Y.; Liu,Y.; Liu,L.; Chen,Q.; Shi,W.
EPI1834607	HA	China	2018-Jan-12	EPI_ISL_707492	A/duck/Hunan/1.12_YYGK98H3-OC/2018		Import from public-domain	Bi,Y.; Li,J.; Li,S.; Fu,G.; Jin,T.; Zhang,C.; Yang,Y.; Ma,Z.; Tian,W.; Xiao,S.; Li,L.; Yin,R.; Zhang,Y.; Wang,L.; Qin,Y.; Yao,Z.; Meng,F.; Hu,D.; Li,D.; Wong,G.; Liu,F.; Lv,N.; Fu,L.; Peng,Y.; Ma,J.; Sharshov,K.; Shestopalov,A.; Gulyaeva,M.; Gao,G.F.; Chen,J.; Shi,Y.; Liu,W.J.; Chu,D.; Huang,Y.; Liu,Y.; Liu,L.; Chen,Q.; Shi,W.
EPI1834455	HA	China	2018-Mar-07	EPI_ISL_707476	A/duck/Hunan/03.07_YYGK14L3-OC/2018		Import from public-domain	Bi,Y.; Li,J.; Li,S.; Fu,G.; Jin,T.; Zhang,C.; Yang,Y.; Ma,Z.; Tian,W.; Xiao,S.; Li,L.; Yin,R.; Zhang,Y.; Wang,L.; Qin,Y.; Yao,Z.; Meng,F.; Hu,D.; Li,D.; Wong,G.; Liu,F.; Lv,N.; Fu,L.; Peng,Y.; Ma,J.; Sharshov,K.; Shestopalov,A.; Gulyaeva,M.; Gao,G.F.; Chen,J.; Shi,Y.; Liu,W.J.; Chu,D.; Huang,Y.; Liu,Y.; Liu,L.; Chen,Q.; Shi,W.
EPI1834383	HA	China	2017-Nov-29	EPI_ISL_707468	A/duck/Hainan/11.29_HKPL006-C/2017		Import from public-domain	Bi,Y.; Li,J.; Li,S.; Fu,G.; Jin,T.; Zhang,C.; Yang,Y.; Ma,Z.; Tian,W.; Xiao,S.; Li,L.; Yin,R.; Zhang,Y.; Wang,L.; Qin,Y.; Yao,Z.; Meng,F.; Hu,D.; Li,D.; Wong,G.; Liu,F.; Lv,N.; Fu,L.; Peng,Y.; Ma,J.; Sharshov,K.; Shestopalov,A.; Gulyaeva,M.; Gao,G.F.; Chen,J.; Shi,Y.; Liu,W.J.; Chu,D.; Huang,Y.; Liu,Y.; Liu,L.; Chen,Q.; Shi,W.
EPI1834375	HA	China	2018-Aug-26	EPI_ISL_707467	A/duck/Guizhou/8.26_ZYLJJ020-C/2018		Import from public-domain	Bi,Y.; Li,J.; Li,S.; Fu,G.; Jin,T.; Zhang,C.; Yang,Y.; Ma,Z.; Tian,W.; Xiao,S.; Li,L.; Yin,R.; Zhang,Y.; Wang,L.; Qin,Y.; Yao,Z.; Meng,F.; Hu,D.; Li,D.; Wong,G.; Liu,F.; Lv,N.; Fu,L.; Peng,Y.; Ma,J.; Sharshov,K.; Shestopalov,A.; Gulyaeva,M.; Gao,G.F.; Chen,J.; Shi,Y.; Liu,W.J.; Chu,D.; Huang,Y.; Liu,Y.; Liu,L.; Chen,Q.; Shi,W.
EPI1834367	HA	China	2018-Aug-26	EPI_ISL_707466	A/duck/Guizhou/8.26_ZYLJJ019-O/2018		Import from public-domain	Bi,Y.; Li,J.; Li,S.; Fu,G.; Jin,T.; Zhang,C.; Yang,Y.; Ma,Z.; Tian,W.; Xiao,S.; Li,L.; Yin,R.; Zhang,Y.; Wang,L.; Qin,Y.; Yao,Z.; Meng,F.; Hu,D.; Li,D.; Wong,G.; Liu,F.; Lv,N.; Fu,L.; Peng,Y.; Ma,J.; Sharshov,K.; Shestopalov,A.; Gulyaeva,M.; Gao,G.F.; Chen,J.; Shi,Y.; Liu,W.J.; Chu,D.; Huang,Y.; Liu,Y.; Liu,L.; Chen,Q.; Shi,W.
EPI1834351	HA	China	2018-Aug-26	EPI_ISL_707464	A/duck/Guizhou/8.26_ZYLJJ017-C/2018		Import from public-domain	Bi,Y.; Li,J.; Li,S.; Fu,G.; Jin,T.; Zhang,C.; Yang,Y.; Ma,Z.; Tian,W.; Xiao,S.; Li,L.; Yin,R.; Zhang,Y.; Wang,L.; Qin,Y.; Yao,Z.; Meng,F.; Hu,D.; Li,D.; Wong,G.; Liu,F.; Lv,N.; Fu,L.; Peng,Y.; Ma,J.; Sharshov,K.; Shestopalov,A.; Gulyaeva,M.; Gao,G.F.; Chen,J.; Shi,Y.; Liu,W.J.; Chu,D.; Huang,Y.; Liu,Y.; Liu,L.; Chen,Q.; Shi,W.
EPI1834343	HA	China	2018-Aug-26	EPI_ISL_707463	A/duck/Guizhou/8.26_ZYLJJ016-C/2018		Import from public-domain	Bi,Y.; Li,J.; Li,S.; Fu,G.; Jin,T.; Zhang,C.; Yang,Y.; Ma,Z.; Tian,W.; Xiao,S.; Li,L.; Yin,R.; Zhang,Y.; Wang,L.; Qin,Y.; Yao,Z.; Meng,F.; Hu,D.; Li,D.; Wong,G.; Liu,F.; Lv,N.; Fu,L.; Peng,Y.; Ma,J.; Sharshov,K.; Shestopalov,A.; Gulyaeva,M.; Gao,G.F.; Chen,J.; Shi,Y.; Liu,W.J.; Chu,D.; Huang,Y.; Liu,Y.; Liu,L.; Chen,Q.; Shi,W.
EPI1834311	HA	China	2017-Jul-02	EPI_ISL_707459	A/duck/Guangdong/7.20_DGCP028-C/2017		Import from public-domain	Bi,Y.; Li,J.; Li,S.; Fu,G.; Jin,T.; Zhang,C.; Yang,Y.; Ma,Z.; Tian,W.; Xiao,S.; Li,L.; Yin,R.; Zhang,Y.; Wang,L.; Qin,Y.; Yao,Z.; Meng,F.; Hu,D.; Li,D.; Wong,G.; Liu,F.; Lv,N.; Fu,L.; Peng,Y.; Ma,J.; Sharshov,K.; Shestopalov,A.; Gulyaeva,M.; Gao,G.F.; Chen,J.; Shi,Y.; Liu,W.J.; Chu,D.; Huang,Y.; Liu,Y.; Liu,L.; Chen,Q.; Shi,W.
EPI1834303	HA	China	2017-Jul-02	EPI_ISL_707458	A/duck/Guangdong/7.20_DGCP027-C/2017		Import from public-domain	Bi,Y.; Li,J.; Li,S.; Fu,G.; Jin,T.; Zhang,C.; Yang,Y.; Ma,Z.; Tian,W.; Xiao,S.; Li,L.; Yin,R.; Zhang,Y.; Wang,L.; Qin,Y.; Yao,Z.; Meng,F.; Hu,D.; Li,D.; Wong,G.; Liu,F.; Lv,N.; Fu,L.; Peng,Y.; Ma,J.; Sharshov,K.; Shestopalov,A.; Gulyaeva,M.; Gao,G.F.; Chen,J.; Shi,Y.; Liu,W.J.; Chu,D.; Huang,Y.; Liu,Y.; Liu,L.; Chen,Q.; Shi,W.
EPI1834295	HA	China	2017-Jul-02	EPI_ISL_707457	A/duck/Guangdong/7.20_DGCP026-C/2017		Import from public-domain	Bi,Y.; Li,J.; Li,S.; Fu,G.; Jin,T.; Zhang,C.; Yang,Y.; Ma,Z.; Tian,W.; Xiao,S.; Li,L.; Yin,R.; Zhang,Y.; Wang,L.; Qin,Y.; Yao,Z.; Meng,F.; Hu,D.; Li,D.; Wong,G.; Liu,F.; Lv,N.; Fu,L.; Peng,Y.; Ma,J.; Sharshov,K.; Shestopalov,A.; Gulyaeva,M.; Gao,G.F.; Chen,J.; Shi,Y.; Liu,W.J.; Chu,D.; Huang,Y.; Liu,Y.; Liu,L.; Chen,Q.; Shi,W.
EPI1834287	HA	China	2017-Jul-02	EPI_ISL_707456	A/duck/Guangdong/7.20_DGCP015-C/2017		Import from public-domain	Bi,Y.; Li,J.; Li,S.; Fu,G.; Jin,T.; Zhang,C.; Yang,Y.; Ma,Z.; Tian,W.; Xiao,S.; Li,L.; Yin,R.; Zhang,Y.; Wang,L.; Qin,Y.; Yao,Z.; Meng,F.; Hu,D.; Li,D.; Wong,G.; Liu,F.; Lv,N.; Fu,L.; Peng,Y.; Ma,J.; Sharshov,K.; Shestopalov,A.; Gulyaeva,M.; Gao,G.F.; Chen,J.; Shi,Y.; Liu,W.J.; Chu,D.; Huang,Y.; Liu,Y.; Liu,L.; Chen,Q.; Shi,W.
EPI1834255	HA	China	2016-Nov-18	EPI_ISL_707452	A/duck/Guangdong/11.18_SZBJ002-O/2016		Import from public-domain	Bi,Y.; Li,J.; Li,S.; Fu,G.; Jin,T.; Zhang,C.; Yang,Y.; Ma,Z.; Tian,W.; Xiao,S.; Li,L.; Yin,R.; Zhang,Y.; Wang,L.; Qin,Y.; Yao,Z.; Meng,F.; Hu,D.; Li,D.; Wong,G.; Liu,F.; Lv,N.; Fu,L.; Peng,Y.; Ma,J.; Sharshov,K.; Shestopalov,A.; Gulyaeva,M.; Gao,G.F.; Chen,J.; Shi,Y.; Liu,W.J.; Chu,D.; Huang,Y.; Liu,Y.; Liu,L.; Chen,Q.; Shi,W.
EPI1834247	HA	China	2016-Nov-18	EPI_ISL_707451	A/duck/Guangdong/11.18_SZBJ002-C/2016		Import from public-domain	Bi,Y.; Li,J.; Li,S.; Fu,G.; Jin,T.; Zhang,C.; Yang,Y.; Ma,Z.; Tian,W.; Xiao,S.; Li,L.; Yin,R.; Zhang,Y.; Wang,L.; Qin,Y.; Yao,Z.; Meng,F.; Hu,D.; Li,D.; Wong,G.; Liu,F.; Lv,N.; Fu,L.; Peng,Y.; Ma,J.; Sharshov,K.; Shestopalov,A.; Gulyaeva,M.; Gao,G.F.; Chen,J.; Shi,Y.; Liu,W.J.; Chu,D.; Huang,Y.; Liu,Y.; Liu,L.; Chen,Q.; Shi,W.
EPI1834079	HA	China	2016-Dec-07	EPI_ISL_707430	A/duck/Fujian/12.7_FZHX1273-C/2016		Import from public-domain	Bi,Y.; Li,J.; Li,S.; Fu,G.; Jin,T.; Zhang,C.; Yang,Y.; Ma,Z.; Tian,W.; Xiao,S.; Li,L.; Yin,R.; Zhang,Y.; Wang,L.; Qin,Y.; Yao,Z.; Meng,F.; Hu,D.; Li,D.; Wong,G.; Liu,F.; Lv,N.; Fu,L.; Peng,Y.; Ma,J.; Sharshov,K.; Shestopalov,A.; Gulyaeva,M.; Gao,G.F.; Chen,J.; Shi,Y.; Liu,W.J.; Chu,D.; Huang,Y.; Liu,Y.; Liu,L.; Chen,Q.; Shi,W.
EPI1834071	HA	China	2016-Dec-07	EPI_ISL_707429	A/duck/Fujian/12.7_FZHX1272-C/2016		Import from public-domain	Bi,Y.; Li,J.; Li,S.; Fu,G.; Jin,T.; Zhang,C.; Yang,Y.; Ma,Z.; Tian,W.; Xiao,S.; Li,L.; Yin,R.; Zhang,Y.; Wang,L.; Qin,Y.; Yao,Z.; Meng,F.; Hu,D.; Li,D.; Wong,G.; Liu,F.; Lv,N.; Fu,L.; Peng,Y.; Ma,J.; Sharshov,K.; Shestopalov,A.; Gulyaeva,M.; Gao,G.F.; Chen,J.; Shi,Y.; Liu,W.J.; Chu,D.; Huang,Y.; Liu,Y.; Liu,L.; Chen,Q.; Shi,W.
EPI1834031	HA	China	2016-Dec-07	EPI_ISL_707424	A/duck/Fujian/12.7_FZHX1201-O/2016		Import from public-domain	Bi,Y.; Li,J.; Li,S.; Fu,G.; Jin,T.; Zhang,C.; Yang,Y.; Ma,Z.; Tian,W.; Xiao,S.; Li,L.; Yin,R.; Zhang,Y.; Wang,L.; Qin,Y.; Yao,Z.; Meng,F.; Hu,D.; Li,D.; Wong,G.; Liu,F.; Lv,N.; Fu,L.; Peng,Y.; Ma,J.; Sharshov,K.; Shestopalov,A.; Gulyaeva,M.; Gao,G.F.; Chen,J.; Shi,Y.; Liu,W.J.; Chu,D.; Huang,Y.; Liu,Y.; Liu,L.; Chen,Q.; Shi,W.
EPI1834023	HA	China	2016-Dec-07	EPI_ISL_707423	A/duck/Fujian/12.7_FZHX1201-C/2016		Import from public-domain	Bi,Y.; Li,J.; Li,S.; Fu,G.; Jin,T.; Zhang,C.; Yang,Y.; Ma,Z.; Tian,W.; Xiao,S.; Li,L.; Yin,R.; Zhang,Y.; Wang,L.; Qin,Y.; Yao,Z.; Meng,F.; Hu,D.; Li,D.; Wong,G.; Liu,F.; Lv,N.; Fu,L.; Peng,Y.; Ma,J.; Sharshov,K.; Shestopalov,A.; Gulyaeva,M.; Gao,G.F.; Chen,J.; Shi,Y.; Liu,W.J.; Chu,D.; Huang,Y.; Liu,Y.; Liu,L.; Chen,Q.; Shi,W.
EPI1833703	HA	China	2017-Jan-17	EPI_ISL_707386	A/duck/Fujian/1.17_FZHX0170-C/2017		Import from public-domain	Bi,Y.; Li,J.; Li,S.; Fu,G.; Jin,T.; Zhang,C.; Yang,Y.; Ma,Z.; Tian,W.; Xiao,S.; Li,L.; Yin,R.; Zhang,Y.; Wang,L.; Qin,Y.; Yao,Z.; Meng,F.; Hu,D.; Li,D.; Wong,G.; Liu,F.; Lv,N.; Fu,L.; Peng,Y.; Ma,J.; Sharshov,K.; Shestopalov,A.; Gulyaeva,M.; Gao,G.F.; Chen,J.; Shi,Y.; Liu,W.J.; Chu,D.; Huang,Y.; Liu,Y.; Liu,L.; Chen,Q.; Shi,W.
EPI1833695	HA	China	2017-Jan-17	EPI_ISL_707385	A/duck/Fujian/1.17_FZHX0125-O/2017		Import from public-domain	Bi,Y.; Li,J.; Li,S.; Fu,G.; Jin,T.; Zhang,C.; Yang,Y.; Ma,Z.; Tian,W.; Xiao,S.; Li,L.; Yin,R.; Zhang,Y.; Wang,L.; Qin,Y.; Yao,Z.; Meng,F.; Hu,D.; Li,D.; Wong,G.; Liu,F.; Lv,N.; Fu,L.; Peng,Y.; Ma,J.; Sharshov,K.; Shestopalov,A.; Gulyaeva,M.; Gao,G.F.; Chen,J.; Shi,Y.; Liu,W.J.; Chu,D.; Huang,Y.; Liu,Y.; Liu,L.; Chen,Q.; Shi,W.
EPI1833679	HA	China	2017-Jan-17	EPI_ISL_707383	A/duck/Fujian/1.17_FZHX0109-O/2017		Import from public-domain	Bi,Y.; Li,J.; Li,S.; Fu,G.; Jin,T.; Zhang,C.; Yang,Y.; Ma,Z.; Tian,W.; Xiao,S.; Li,L.; Yin,R.; Zhang,Y.; Wang,L.; Qin,Y.; Yao,Z.; Meng,F.; Hu,D.; Li,D.; Wong,G.; Liu,F.; Lv,N.; Fu,L.; Peng,Y.; Ma,J.; Sharshov,K.; Shestopalov,A.; Gulyaeva,M.; Gao,G.F.; Chen,J.; Shi,Y.; Liu,W.J.; Chu,D.; Huang,Y.; Liu,Y.; Liu,L.; Chen,Q.; Shi,W.
EPI1831592	HA	China	2017-Nov-01	EPI_ISL_703172	A/duck/China/G93-1/2017		Import from public-domain	Lin,W.; Cui,H.; Teng,Q.; Li,L.; shi,Y.; Li,X.; Yang,J.; Liu,Q.; Deng,J.; Li,Z.
EPI1831591	HA	China	2017-Nov-01	EPI_ISL_703132	A/duck/China/G91-1/2017		Import from public-domain	Lin,W.; Cui,H.; Teng,Q.; Li,L.; shi,Y.; Li,X.; Yang,J.; Liu,Q.; Deng,J.; Li,Z.
EPI1831590	HA	China	2016-Nov-01	EPI_ISL_703077	A/duck/China/F3891-1/2016		Import from public-domain	Lin,W.; Cui,H.; Teng,Q.; Li,L.; shi,Y.; Li,X.; Yang,J.; Liu,Q.; Deng,J.; Li,Z.
EPI1831589	HA	China	2016-Nov-01	EPI_ISL_703036	A/duck/China/F336-2/2016		Import from public-domain	Lin,W.; Cui,H.; Teng,Q.; Li,L.; shi,Y.; Li,X.; Yang,J.; Liu,Q.; Deng,J.; Li,Z.
EPI1831588	HA	China	2016-Nov-01	EPI_ISL_702992	A/duck/China/F1473-2/2016		Import from public-domain	Lin,W.; Cui,H.; Teng,Q.; Li,L.; shi,Y.; Li,X.; Yang,J.; Liu,Q.; Deng,J.; Li,Z.
EPI1831587	HA	China	2015-Nov-01	EPI_ISL_702949	A/duck/China/E3798-1/2015		Import from public-domain	Lin,W.; Cui,H.; Teng,Q.; Li,L.; shi,Y.; Li,X.; Yang,J.; Liu,Q.; Deng,J.; Li,Z.
EPI1831586	HA	China	2015-Nov-01	EPI_ISL_702911	A/duck/China/E3780-1/2015		Import from public-domain	Lin,W.; Cui,H.; Teng,Q.; Li,L.; shi,Y.; Li,X.; Yang,J.; Liu,Q.; Deng,J.; Li,Z.
EPI1831585	HA	China	2015-Nov-01	EPI_ISL_702885	A/duck/China/E3742-2/2015		Import from public-domain	Lin,W.; Cui,H.; Teng,Q.; Li,L.; shi,Y.; Li,X.; Yang,J.; Liu,Q.; Deng,J.; Li,Z.
EPI1831584	HA	China	2015-Nov-01	EPI_ISL_702868	A/duck/China/E3724-1/2015		Import from public-domain	Lin,W.; Cui,H.; Teng,Q.; Li,L.; shi,Y.; Li,X.; Yang,J.; Liu,Q.; Deng,J.; Li,Z.
EPI1831583	HA	China	2015-Nov-01	EPI_ISL_702850	A/duck/China/E3503-2/2015		Import from public-domain	Lin,W.; Cui,H.; Teng,Q.; Li,L.; shi,Y.; Li,X.; Yang,J.; Liu,Q.; Deng,J.; Li,Z.
EPI1831582	HA	China	2015-Nov-01	EPI_ISL_702832	A/duck/China/E3415-2/2015		Import from public-domain	Lin,W.; Cui,H.; Teng,Q.; Li,L.; shi,Y.; Li,X.; Yang,J.; Liu,Q.; Deng,J.; Li,Z.
EPI1831581	HA	China	2015-Nov-01	EPI_ISL_702794	A/duck/China/E1201-2/2015		Import from public-domain	Lin,W.; Cui,H.; Teng,Q.; Li,L.; shi,Y.; Li,X.; Yang,J.; Liu,Q.; Deng,J.; Li,Z.
EPI1831580	HA	China	2014-Nov-01	EPI_ISL_702751	A/duck/China/D3480-1/2014		Import from public-domain	Lin,W.; Cui,H.; Teng,Q.; Li,L.; shi,Y.; Li,X.; Yang,J.; Liu,Q.; Deng,J.; Li,Z.
EPI1831579	HA	China	2014-Nov-01	EPI_ISL_702698	A/duck/China/D1501-1/2014		Import from public-domain	Lin,W.; Cui,H.; Teng,Q.; Li,L.; shi,Y.; Li,X.; Yang,J.; Liu,Q.; Deng,J.; Li,Z.
EPI1831578	HA	China	2012-Nov-01	EPI_ISL_702655	A/duck/China/B2028-1/2012		Import from public-domain	Lin,W.; Cui,H.; Teng,Q.; Li,L.; shi,Y.; Li,X.; Yang,J.; Liu,Q.; Deng,J.; Li,Z.
EPI1831577	HA	China	2012-Nov-01	EPI_ISL_702590	A/duck/China/B1994-2/2012		Import from public-domain	Lin,W.; Cui,H.; Teng,Q.; Li,L.; shi,Y.; Li,X.; Yang,J.; Liu,Q.; Deng,J.; Li,Z.
EPI1831576	HA	China	2012-Nov-01	EPI_ISL_702549	A/duck/China/B2044-2/2012		Import from public-domain	Lin,W.; Cui,H.; Teng,Q.; Li,L.; shi,Y.; Li,X.; Yang,J.; Liu,Q.; Deng,J.; Li,Z.
EPI1831575	HA	China	2012-Nov-01	EPI_ISL_702504	A/duck/China/B2039-2/2012		Import from public-domain	Lin,W.; Cui,H.; Teng,Q.; Li,L.; shi,Y.; Li,X.; Yang,J.; Liu,Q.; Deng,J.; Li,Z.
EPI1831574	HA	China	2011-Nov-01	EPI_ISL_702464	A/duck/China/2282-1/2011		Import from public-domain	Lin,W.; Cui,H.; Teng,Q.; Li,L.; shi,Y.; Li,X.; Yang,J.; Liu,Q.; Deng,J.; Li,Z.
EPI1821196	HA	China	2018-May-29	EPI_ISL_698059	A/duck/Hunan/5.29_YYGK80P3-OC/2018		Import from public-domain	Bi,Y.; Li,J.; Li,S.; Fu,G.; Jin,T.; Zhang,C.; Yang,Y.; Ma,Z.; Tian,W.; Xiao,S.; Li,L.; Yin,R.; Zhang,Y.; Wang,L.; Qin,Y.; Yao,Z.; Meng,F.; Hu,D.; Li,D.; Wong,G.; Liu,F.; Lv,N.; Fu,L.; Peng,Y.; Ma,J.; Sharshov,K.; Shestopalov,A.; Gulyaeva,M.; Gao,G.F.; Chen,J.; Shi,Y.; Liu,W.J.; Chu,D.; Huang,Y.; Liu,Y.; Liu,L.; Chen,Q.; Shi,W.
EPI1821197	HA	China	2018-May-29	EPI_ISL_698059	A/duck/Hunan/5.29_YYGK80P3-OC/2018		Import from public-domain	Bi,Y.; Li,J.; Li,S.; Fu,G.; Jin,T.; Zhang,C.; Yang,Y.; Ma,Z.; Tian,W.; Xiao,S.; Li,L.; Yin,R.; Zhang,Y.; Wang,L.; Qin,Y.; Yao,Z.; Meng,F.; Hu,D.; Li,D.; Wong,G.; Liu,F.; Lv,N.; Fu,L.; Peng,Y.; Ma,J.; Sharshov,K.; Shestopalov,A.; Gulyaeva,M.; Gao,G.F.; Chen,J.; Shi,Y.; Liu,W.J.; Chu,D.; Huang,Y.; Liu,Y.; Liu,L.; Chen,Q.; Shi,W.
EPI1821192	HA	China	2018-May-29	EPI_ISL_698057	A/duck/Hunan/5.29_YYGK71P3-OC/2018		Import from public-domain	Bi,Y.; Li,J.; Li,S.; Fu,G.; Jin,T.; Zhang,C.; Yang,Y.; Ma,Z.; Tian,W.; Xiao,S.; Li,L.; Yin,R.; Zhang,Y.; Wang,L.; Qin,Y.; Yao,Z.; Meng,F.; Hu,D.; Li,D.; Wong,G.; Liu,F.; Lv,N.; Fu,L.; Peng,Y.; Ma,J.; Sharshov,K.; Shestopalov,A.; Gulyaeva,M.; Gao,G.F.; Chen,J.; Shi,Y.; Liu,W.J.; Chu,D.; Huang,Y.; Liu,Y.; Liu,L.; Chen,Q.; Shi,W.
EPI1821193	HA	China	2018-May-29	EPI_ISL_698057	A/duck/Hunan/5.29_YYGK71P3-OC/2018		Import from public-domain	Bi,Y.; Li,J.; Li,S.; Fu,G.; Jin,T.; Zhang,C.; Yang,Y.; Ma,Z.; Tian,W.; Xiao,S.; Li,L.; Yin,R.; Zhang,Y.; Wang,L.; Qin,Y.; Yao,Z.; Meng,F.; Hu,D.; Li,D.; Wong,G.; Liu,F.; Lv,N.; Fu,L.; Peng,Y.; Ma,J.; Sharshov,K.; Shestopalov,A.; Gulyaeva,M.; Gao,G.F.; Chen,J.; Shi,Y.; Liu,W.J.; Chu,D.; Huang,Y.; Liu,Y.; Liu,L.; Chen,Q.; Shi,W.
EPI1834999	HA	China	2018-May-29	EPI_ISL_698057	A/duck/Hunan/5.29_YYGK71P3-OC/2018		Import from public-domain	Bi,Y.; Li,J.; Li,S.; Fu,G.; Jin,T.; Zhang,C.; Yang,Y.; Ma,Z.; Tian,W.; Xiao,S.; Li,L.; Yin,R.; Zhang,Y.; Wang,L.; Qin,Y.; Yao,Z.; Meng,F.; Hu,D.; Li,D.; Wong,G.; Liu,F.; Lv,N.; Fu,L.; Peng,Y.; Ma,J.; Sharshov,K.; Shestopalov,A.; Gulyaeva,M.; Gao,G.F.; Chen,J.; Shi,Y.; Liu,W.J.; Chu,D.; Huang,Y.; Liu,Y.; Liu,L.; Chen,Q.; Shi,W.
EPI1821175	HA	China	2018-Apr-26	EPI_ISL_698053	A/duck/Hunan/04.26_YYGK46R3-OC/2018		Import from public-domain	Bi,Y.; Li,J.; Li,S.; Fu,G.; Jin,T.; Zhang,C.; Yang,Y.; Ma,Z.; Tian,W.; Xiao,S.; Li,L.; Yin,R.; Zhang,Y.; Wang,L.; Qin,Y.; Yao,Z.; Meng,F.; Hu,D.; Li,D.; Wong,G.; Liu,F.; Lv,N.; Fu,L.; Peng,Y.; Ma,J.; Sharshov,K.; Shestopalov,A.; Gulyaeva,M.; Gao,G.F.; Chen,J.; Shi,Y.; Liu,W.J.; Chu,D.; Huang,Y.; Liu,Y.; Liu,L.; Chen,Q.; Shi,W.
EPI1821176	HA	China	2018-Apr-26	EPI_ISL_698053	A/duck/Hunan/04.26_YYGK46R3-OC/2018		Import from public-domain	Bi,Y.; Li,J.; Li,S.; Fu,G.; Jin,T.; Zhang,C.; Yang,Y.; Ma,Z.; Tian,W.; Xiao,S.; Li,L.; Yin,R.; Zhang,Y.; Wang,L.; Qin,Y.; Yao,Z.; Meng,F.; Hu,D.; Li,D.; Wong,G.; Liu,F.; Lv,N.; Fu,L.; Peng,Y.; Ma,J.; Sharshov,K.; Shestopalov,A.; Gulyaeva,M.; Gao,G.F.; Chen,J.; Shi,Y.; Liu,W.J.; Chu,D.; Huang,Y.; Liu,Y.; Liu,L.; Chen,Q.; Shi,W.
EPI1821172	HA	China	2018-Apr-26	EPI_ISL_698051	A/duck/Hunan/04.26_YYGK97R3-OC/2018		Import from public-domain	Bi,Y.; Li,J.; Li,S.; Fu,G.; Jin,T.; Zhang,C.; Yang,Y.; Ma,Z.; Tian,W.; Xiao,S.; Li,L.; Yin,R.; Zhang,Y.; Wang,L.; Qin,Y.; Yao,Z.; Meng,F.; Hu,D.; Li,D.; Wong,G.; Liu,F.; Lv,N.; Fu,L.; Peng,Y.; Ma,J.; Sharshov,K.; Shestopalov,A.; Gulyaeva,M.; Gao,G.F.; Chen,J.; Shi,Y.; Liu,W.J.; Chu,D.; Huang,Y.; Liu,Y.; Liu,L.; Chen,Q.; Shi,W.
EPI1821164	HA	China	2018-Apr-26	EPI_ISL_698048	A/duck/Hunan/4.26_YYGK85R3-OC/2018		Import from public-domain	Bi,Y.; Li,J.; Li,S.; Fu,G.; Jin,T.; Zhang,C.; Yang,Y.; Ma,Z.; Tian,W.; Xiao,S.; Li,L.; Yin,R.; Zhang,Y.; Wang,L.; Qin,Y.; Yao,Z.; Meng,F.; Hu,D.; Li,D.; Wong,G.; Liu,F.; Lv,N.; Fu,L.; Peng,Y.; Ma,J.; Sharshov,K.; Shestopalov,A.; Gulyaeva,M.; Gao,G.F.; Chen,J.; Shi,Y.; Liu,W.J.; Chu,D.; Huang,Y.; Liu,Y.; Liu,L.; Chen,Q.; Shi,W.
EPI1821165	HA	China	2018-Apr-26	EPI_ISL_698048	A/duck/Hunan/4.26_YYGK85R3-OC/2018		Import from public-domain	Bi,Y.; Li,J.; Li,S.; Fu,G.; Jin,T.; Zhang,C.; Yang,Y.; Ma,Z.; Tian,W.; Xiao,S.; Li,L.; Yin,R.; Zhang,Y.; Wang,L.; Qin,Y.; Yao,Z.; Meng,F.; Hu,D.; Li,D.; Wong,G.; Liu,F.; Lv,N.; Fu,L.; Peng,Y.; Ma,J.; Sharshov,K.; Shestopalov,A.; Gulyaeva,M.; Gao,G.F.; Chen,J.; Shi,Y.; Liu,W.J.; Chu,D.; Huang,Y.; Liu,Y.; Liu,L.; Chen,Q.; Shi,W.
EPI1834959	HA	China	2018-Apr-26	EPI_ISL_698048	A/duck/Hunan/4.26_YYGK85R3-OC/2018		Import from public-domain	Bi,Y.; Li,J.; Li,S.; Fu,G.; Jin,T.; Zhang,C.; Yang,Y.; Ma,Z.; Tian,W.; Xiao,S.; Li,L.; Yin,R.; Zhang,Y.; Wang,L.; Qin,Y.; Yao,Z.; Meng,F.; Hu,D.; Li,D.; Wong,G.; Liu,F.; Lv,N.; Fu,L.; Peng,Y.; Ma,J.; Sharshov,K.; Shestopalov,A.; Gulyaeva,M.; Gao,G.F.; Chen,J.; Shi,Y.; Liu,W.J.; Chu,D.; Huang,Y.; Liu,Y.; Liu,L.; Chen,Q.; Shi,W.
EPI1821147	HA	China	2018-Oct-19	EPI_ISL_698040	A/duck/Jiangxi/10.19_NCNP86A4-OC/2018		Import from public-domain	Bi,Y.; Li,J.; Li,S.; Fu,G.; Jin,T.; Zhang,C.; Yang,Y.; Ma,Z.; Tian,W.; Xiao,S.; Li,L.; Yin,R.; Zhang,Y.; Wang,L.; Qin,Y.; Yao,Z.; Meng,F.; Hu,D.; Li,D.; Wong,G.; Liu,F.; Lv,N.; Fu,L.; Peng,Y.; Ma,J.; Sharshov,K.; Shestopalov,A.; Gulyaeva,M.; Gao,G.F.; Chen,J.; Shi,Y.; Liu,W.J.; Chu,D.; Huang,Y.; Liu,Y.; Liu,L.; Chen,Q.; Shi,W.
EPI1835167	HA	China	2018-Oct-19	EPI_ISL_698040	A/duck/Jiangxi/10.19_NCNP86A4-OC/2018		Import from public-domain	Bi,Y.; Li,J.; Li,S.; Fu,G.; Jin,T.; Zhang,C.; Yang,Y.; Ma,Z.; Tian,W.; Xiao,S.; Li,L.; Yin,R.; Zhang,Y.; Wang,L.; Qin,Y.; Yao,Z.; Meng,F.; Hu,D.; Li,D.; Wong,G.; Liu,F.; Lv,N.; Fu,L.; Peng,Y.; Ma,J.; Sharshov,K.; Shestopalov,A.; Gulyaeva,M.; Gao,G.F.; Chen,J.; Shi,Y.; Liu,W.J.; Chu,D.; Huang,Y.; Liu,Y.; Liu,L.; Chen,Q.; Shi,W.
EPI1821143	HA	China	2018-Sep-22	EPI_ISL_698037	A/duck/Jiangxi/9.22_NCDZT101Z3-OC/2018		Import from public-domain	Bi,Y.; Li,J.; Li,S.; Fu,G.; Jin,T.; Zhang,C.; Yang,Y.; Ma,Z.; Tian,W.; Xiao,S.; Li,L.; Yin,R.; Zhang,Y.; Wang,L.; Qin,Y.; Yao,Z.; Meng,F.; Hu,D.; Li,D.; Wong,G.; Liu,F.; Lv,N.; Fu,L.; Peng,Y.; Ma,J.; Sharshov,K.; Shestopalov,A.; Gulyaeva,M.; Gao,G.F.; Chen,J.; Shi,Y.; Liu,W.J.; Chu,D.; Huang,Y.; Liu,Y.; Liu,L.; Chen,Q.; Shi,W.
EPI1835535	HA	China	2018-Sep-22	EPI_ISL_698037	A/duck/Jiangxi/9.22_NCDZT101Z3-OC/2018		Import from public-domain	Bi,Y.; Li,J.; Li,S.; Fu,G.; Jin,T.; Zhang,C.; Yang,Y.; Ma,Z.; Tian,W.; Xiao,S.; Li,L.; Yin,R.; Zhang,Y.; Wang,L.; Qin,Y.; Yao,Z.; Meng,F.; Hu,D.; Li,D.; Wong,G.; Liu,F.; Lv,N.; Fu,L.; Peng,Y.; Ma,J.; Sharshov,K.; Shestopalov,A.; Gulyaeva,M.; Gao,G.F.; Chen,J.; Shi,Y.; Liu,W.J.; Chu,D.; Huang,Y.; Liu,Y.; Liu,L.; Chen,Q.; Shi,W.
EPI1821137	HA	China	2018-Sep-22	EPI_ISL_698035	A/duck/Jiangxi/9.22_NCDZT93Z3-OC/2018		Import from public-domain	Bi,Y.; Li,J.; Li,S.; Fu,G.; Jin,T.; Zhang,C.; Yang,Y.; Ma,Z.; Tian,W.; Xiao,S.; Li,L.; Yin,R.; Zhang,Y.; Wang,L.; Qin,Y.; Yao,Z.; Meng,F.; Hu,D.; Li,D.; Wong,G.; Liu,F.; Lv,N.; Fu,L.; Peng,Y.; Ma,J.; Sharshov,K.; Shestopalov,A.; Gulyaeva,M.; Gao,G.F.; Chen,J.; Shi,Y.; Liu,W.J.; Chu,D.; Huang,Y.; Liu,Y.; Liu,L.; Chen,Q.; Shi,W.
EPI1821138	HA	China	2018-Sep-22	EPI_ISL_698035	A/duck/Jiangxi/9.22_NCDZT93Z3-OC/2018		Import from public-domain	Bi,Y.; Li,J.; Li,S.; Fu,G.; Jin,T.; Zhang,C.; Yang,Y.; Ma,Z.; Tian,W.; Xiao,S.; Li,L.; Yin,R.; Zhang,Y.; Wang,L.; Qin,Y.; Yao,Z.; Meng,F.; Hu,D.; Li,D.; Wong,G.; Liu,F.; Lv,N.; Fu,L.; Peng,Y.; Ma,J.; Sharshov,K.; Shestopalov,A.; Gulyaeva,M.; Gao,G.F.; Chen,J.; Shi,Y.; Liu,W.J.; Chu,D.; Huang,Y.; Liu,Y.; Liu,L.; Chen,Q.; Shi,W.
EPI1821139	HA	China	2018-Sep-22	EPI_ISL_698035	A/duck/Jiangxi/9.22_NCDZT93Z3-OC/2018		Import from public-domain	Bi,Y.; Li,J.; Li,S.; Fu,G.; Jin,T.; Zhang,C.; Yang,Y.; Ma,Z.; Tian,W.; Xiao,S.; Li,L.; Yin,R.; Zhang,Y.; Wang,L.; Qin,Y.; Yao,Z.; Meng,F.; Hu,D.; Li,D.; Wong,G.; Liu,F.; Lv,N.; Fu,L.; Peng,Y.; Ma,J.; Sharshov,K.; Shestopalov,A.; Gulyaeva,M.; Gao,G.F.; Chen,J.; Shi,Y.; Liu,W.J.; Chu,D.; Huang,Y.; Liu,Y.; Liu,L.; Chen,Q.; Shi,W.
EPI1821132	HA	China	2018-Sep-22	EPI_ISL_698032	A/duck/Jiangxi/09.22_NCDZT55Z3-OC/2018		Import from public-domain	Bi,Y.; Li,J.; Li,S.; Fu,G.; Jin,T.; Zhang,C.; Yang,Y.; Ma,Z.; Tian,W.; Xiao,S.; Li,L.; Yin,R.; Zhang,Y.; Wang,L.; Qin,Y.; Yao,Z.; Meng,F.; Hu,D.; Li,D.; Wong,G.; Liu,F.; Lv,N.; Fu,L.; Peng,Y.; Ma,J.; Sharshov,K.; Shestopalov,A.; Gulyaeva,M.; Gao,G.F.; Chen,J.; Shi,Y.; Liu,W.J.; Chu,D.; Huang,Y.; Liu,Y.; Liu,L.; Chen,Q.; Shi,W.
EPI1835079	HA	China	2018-Sep-22	EPI_ISL_698032	A/duck/Jiangxi/09.22_NCDZT55Z3-OC/2018		Import from public-domain	Bi,Y.; Li,J.; Li,S.; Fu,G.; Jin,T.; Zhang,C.; Yang,Y.; Ma,Z.; Tian,W.; Xiao,S.; Li,L.; Yin,R.; Zhang,Y.; Wang,L.; Qin,Y.; Yao,Z.; Meng,F.; Hu,D.; Li,D.; Wong,G.; Liu,F.; Lv,N.; Fu,L.; Peng,Y.; Ma,J.; Sharshov,K.; Shestopalov,A.; Gulyaeva,M.; Gao,G.F.; Chen,J.; Shi,Y.; Liu,W.J.; Chu,D.; Huang,Y.; Liu,Y.; Liu,L.; Chen,Q.; Shi,W.
EPI1821118	HA	China	2018-Jun-21	EPI_ISL_698026	A/duck/Jiangxi/6.21_NCDZT2S3-OC/2018		Import from public-domain	Bi,Y.; Li,J.; Li,S.; Fu,G.; Jin,T.; Zhang,C.; Yang,Y.; Ma,Z.; Tian,W.; Xiao,S.; Li,L.; Yin,R.; Zhang,Y.; Wang,L.; Qin,Y.; Yao,Z.; Meng,F.; Hu,D.; Li,D.; Wong,G.; Liu,F.; Lv,N.; Fu,L.; Peng,Y.; Ma,J.; Sharshov,K.; Shestopalov,A.; Gulyaeva,M.; Gao,G.F.; Chen,J.; Shi,Y.; Liu,W.J.; Chu,D.; Huang,Y.; Liu,Y.; Liu,L.; Chen,Q.; Shi,W.
EPI1821119	HA	China	2018-Jun-21	EPI_ISL_698026	A/duck/Jiangxi/6.21_NCDZT2S3-OC/2018		Import from public-domain	Bi,Y.; Li,J.; Li,S.; Fu,G.; Jin,T.; Zhang,C.; Yang,Y.; Ma,Z.; Tian,W.; Xiao,S.; Li,L.; Yin,R.; Zhang,Y.; Wang,L.; Qin,Y.; Yao,Z.; Meng,F.; Hu,D.; Li,D.; Wong,G.; Liu,F.; Lv,N.; Fu,L.; Peng,Y.; Ma,J.; Sharshov,K.; Shestopalov,A.; Gulyaeva,M.; Gao,G.F.; Chen,J.; Shi,Y.; Liu,W.J.; Chu,D.; Huang,Y.; Liu,Y.; Liu,L.; Chen,Q.; Shi,W.
EPI1835495	HA	China	2018-Jun-21	EPI_ISL_698026	A/duck/Jiangxi/6.21_NCDZT2S3-OC/2018		Import from public-domain	Bi,Y.; Li,J.; Li,S.; Fu,G.; Jin,T.; Zhang,C.; Yang,Y.; Ma,Z.; Tian,W.; Xiao,S.; Li,L.; Yin,R.; Zhang,Y.; Wang,L.; Qin,Y.; Yao,Z.; Meng,F.; Hu,D.; Li,D.; Wong,G.; Liu,F.; Lv,N.; Fu,L.; Peng,Y.; Ma,J.; Sharshov,K.; Shestopalov,A.; Gulyaeva,M.; Gao,G.F.; Chen,J.; Shi,Y.; Liu,W.J.; Chu,D.; Huang,Y.; Liu,Y.; Liu,L.; Chen,Q.; Shi,W.
EPI1821113	HA	China	2018-May-28	EPI_ISL_698023	A/duck/Jiangxi/5.28_NCNP17N3-OC/2018		Import from public-domain	Bi,Y.; Li,J.; Li,S.; Fu,G.; Jin,T.; Zhang,C.; Yang,Y.; Ma,Z.; Tian,W.; Xiao,S.; Li,L.; Yin,R.; Zhang,Y.; Wang,L.; Qin,Y.; Yao,Z.; Meng,F.; Hu,D.; Li,D.; Wong,G.; Liu,F.; Lv,N.; Fu,L.; Peng,Y.; Ma,J.; Sharshov,K.; Shestopalov,A.; Gulyaeva,M.; Gao,G.F.; Chen,J.; Shi,Y.; Liu,W.J.; Chu,D.; Huang,Y.; Liu,Y.; Liu,L.; Chen,Q.; Shi,W.
EPI1835455	HA	China	2018-May-28	EPI_ISL_698023	A/duck/Jiangxi/5.28_NCNP17N3-OC/2018		Import from public-domain	Bi,Y.; Li,J.; Li,S.; Fu,G.; Jin,T.; Zhang,C.; Yang,Y.; Ma,Z.; Tian,W.; Xiao,S.; Li,L.; Yin,R.; Zhang,Y.; Wang,L.; Qin,Y.; Yao,Z.; Meng,F.; Hu,D.; Li,D.; Wong,G.; Liu,F.; Lv,N.; Fu,L.; Peng,Y.; Ma,J.; Sharshov,K.; Shestopalov,A.; Gulyaeva,M.; Gao,G.F.; Chen,J.; Shi,Y.; Liu,W.J.; Chu,D.; Huang,Y.; Liu,Y.; Liu,L.; Chen,Q.; Shi,W.
EPI1821104	HA	China	2018-May-28	EPI_ISL_698018	A/duck/Jiangxi/5.28_NCNP32N3-OC/2018		Import from public-domain	Bi,Y.; Li,J.; Li,S.; Fu,G.; Jin,T.; Zhang,C.; Yang,Y.; Ma,Z.; Tian,W.; Xiao,S.; Li,L.; Yin,R.; Zhang,Y.; Wang,L.; Qin,Y.; Yao,Z.; Meng,F.; Hu,D.; Li,D.; Wong,G.; Liu,F.; Lv,N.; Fu,L.; Peng,Y.; Ma,J.; Sharshov,K.; Shestopalov,A.; Gulyaeva,M.; Gao,G.F.; Chen,J.; Shi,Y.; Liu,W.J.; Chu,D.; Huang,Y.; Liu,Y.; Liu,L.; Chen,Q.; Shi,W.
EPI1821105	HA	China	2018-May-28	EPI_ISL_698018	A/duck/Jiangxi/5.28_NCNP32N3-OC/2018		Import from public-domain	Bi,Y.; Li,J.; Li,S.; Fu,G.; Jin,T.; Zhang,C.; Yang,Y.; Ma,Z.; Tian,W.; Xiao,S.; Li,L.; Yin,R.; Zhang,Y.; Wang,L.; Qin,Y.; Yao,Z.; Meng,F.; Hu,D.; Li,D.; Wong,G.; Liu,F.; Lv,N.; Fu,L.; Peng,Y.; Ma,J.; Sharshov,K.; Shestopalov,A.; Gulyaeva,M.; Gao,G.F.; Chen,J.; Shi,Y.; Liu,W.J.; Chu,D.; Huang,Y.; Liu,Y.; Liu,L.; Chen,Q.; Shi,W.
EPI1835479	HA	China	2018-May-28	EPI_ISL_698018	A/duck/Jiangxi/5.28_NCNP32N3-OC/2018		Import from public-domain	Bi,Y.; Li,J.; Li,S.; Fu,G.; Jin,T.; Zhang,C.; Yang,Y.; Ma,Z.; Tian,W.; Xiao,S.; Li,L.; Yin,R.; Zhang,Y.; Wang,L.; Qin,Y.; Yao,Z.; Meng,F.; Hu,D.; Li,D.; Wong,G.; Liu,F.; Lv,N.; Fu,L.; Peng,Y.; Ma,J.; Sharshov,K.; Shestopalov,A.; Gulyaeva,M.; Gao,G.F.; Chen,J.; Shi,Y.; Liu,W.J.; Chu,D.; Huang,Y.; Liu,Y.; Liu,L.; Chen,Q.; Shi,W.
EPI1820989	HA	China	2018-Nov-26	EPI_ISL_697994	A/duck/Fujian/11.26_FZHX0163-O/2018		Import from public-domain	Bi,Y.; Li,J.; Li,S.; Fu,G.; Jin,T.; Zhang,C.; Yang,Y.; Ma,Z.; Tian,W.; Xiao,S.; Li,L.; Yin,R.; Zhang,Y.; Wang,L.; Qin,Y.; Yao,Z.; Meng,F.; Hu,D.; Li,D.; Wong,G.; Liu,F.; Lv,N.; Fu,L.; Peng,Y.; Ma,J.; Sharshov,K.; Shestopalov,A.; Gulyaeva,M.; Gao,G.F.; Chen,J.; Shi,Y.; Liu,W.J.; Chu,D.; Huang,Y.; Liu,Y.; Liu,L.; Chen,Q.; Shi,W.
EPI1820990	HA	China	2018-Nov-26	EPI_ISL_697994	A/duck/Fujian/11.26_FZHX0163-O/2018		Import from public-domain	Bi,Y.; Li,J.; Li,S.; Fu,G.; Jin,T.; Zhang,C.; Yang,Y.; Ma,Z.; Tian,W.; Xiao,S.; Li,L.; Yin,R.; Zhang,Y.; Wang,L.; Qin,Y.; Yao,Z.; Meng,F.; Hu,D.; Li,D.; Wong,G.; Liu,F.; Lv,N.; Fu,L.; Peng,Y.; Ma,J.; Sharshov,K.; Shestopalov,A.; Gulyaeva,M.; Gao,G.F.; Chen,J.; Shi,Y.; Liu,W.J.; Chu,D.; Huang,Y.; Liu,Y.; Liu,L.; Chen,Q.; Shi,W.
EPI1833983	HA	China	2018-Nov-26	EPI_ISL_697994	A/duck/Fujian/11.26_FZHX0163-O/2018		Import from public-domain	Bi,Y.; Li,J.; Li,S.; Fu,G.; Jin,T.; Zhang,C.; Yang,Y.; Ma,Z.; Tian,W.; Xiao,S.; Li,L.; Yin,R.; Zhang,Y.; Wang,L.; Qin,Y.; Yao,Z.; Meng,F.; Hu,D.; Li,D.; Wong,G.; Liu,F.; Lv,N.; Fu,L.; Peng,Y.; Ma,J.; Sharshov,K.; Shestopalov,A.; Gulyaeva,M.; Gao,G.F.; Chen,J.; Shi,Y.; Liu,W.J.; Chu,D.; Huang,Y.; Liu,Y.; Liu,L.; Chen,Q.; Shi,W.
EPI1820876	HA	China	2018-Oct-26	EPI_ISL_697928	A/duck/Zhejiang/10.26_HZBX008-O/2018		Import from public-domain	Bi,Y.; Li,J.; Li,S.; Fu,G.; Jin,T.; Zhang,C.; Yang,Y.; Ma,Z.; Tian,W.; Xiao,S.; Li,L.; Yin,R.; Zhang,Y.; Wang,L.; Qin,Y.; Yao,Z.; Meng,F.; Hu,D.; Li,D.; Wong,G.; Liu,F.; Lv,N.; Fu,L.; Peng,Y.; Ma,J.; Sharshov,K.; Shestopalov,A.; Gulyaeva,M.; Gao,G.F.; Chen,J.; Shi,Y.; Liu,W.J.; Chu,D.; Huang,Y.; Liu,Y.; Liu,L.; Chen,Q.; Shi,W.
EPI1820877	HA	China	2018-Oct-26	EPI_ISL_697928	A/duck/Zhejiang/10.26_HZBX008-O/2018		Import from public-domain	Bi,Y.; Li,J.; Li,S.; Fu,G.; Jin,T.; Zhang,C.; Yang,Y.; Ma,Z.; Tian,W.; Xiao,S.; Li,L.; Yin,R.; Zhang,Y.; Wang,L.; Qin,Y.; Yao,Z.; Meng,F.; Hu,D.; Li,D.; Wong,G.; Liu,F.; Lv,N.; Fu,L.; Peng,Y.; Ma,J.; Sharshov,K.; Shestopalov,A.; Gulyaeva,M.; Gao,G.F.; Chen,J.; Shi,Y.; Liu,W.J.; Chu,D.; Huang,Y.; Liu,Y.; Liu,L.; Chen,Q.; Shi,W.
EPI1820869	HA	China	2018-Aug-25	EPI_ISL_697922	A/duck/Zhejiang/8.25_HZBX003-C/2018		Import from public-domain	Bi,Y.; Li,J.; Li,S.; Fu,G.; Jin,T.; Zhang,C.; Yang,Y.; Ma,Z.; Tian,W.; Xiao,S.; Li,L.; Yin,R.; Zhang,Y.; Wang,L.; Qin,Y.; Yao,Z.; Meng,F.; Hu,D.; Li,D.; Wong,G.; Liu,F.; Lv,N.; Fu,L.; Peng,Y.; Ma,J.; Sharshov,K.; Shestopalov,A.; Gulyaeva,M.; Gao,G.F.; Chen,J.; Shi,Y.; Liu,W.J.; Chu,D.; Huang,Y.; Liu,Y.; Liu,L.; Chen,Q.; Shi,W.
EPI1820688	HA	China	2018-Jan-12	EPI_ISL_697887	A/duck/Hunan/1.12_YYGK83G3-OC/2018		Import from public-domain	Bi,Y.; Li,J.; Li,S.; Fu,G.; Jin,T.; Zhang,C.; Yang,Y.; Ma,Z.; Tian,W.; Xiao,S.; Li,L.; Yin,R.; Zhang,Y.; Wang,L.; Qin,Y.; Yao,Z.; Meng,F.; Hu,D.; Li,D.; Wong,G.; Liu,F.; Lv,N.; Fu,L.; Peng,Y.; Ma,J.; Sharshov,K.; Shestopalov,A.; Gulyaeva,M.; Gao,G.F.; Chen,J.; Shi,Y.; Liu,W.J.; Chu,D.; Huang,Y.; Liu,Y.; Liu,L.; Chen,Q.; Shi,W.
EPI1820676	HA	China	2017-Jan-17	EPI_ISL_697878	A/duck/Hunan/1.17_YYGKK93-OC/2017		Import from public-domain	Bi,Y.; Li,J.; Li,S.; Fu,G.; Jin,T.; Zhang,C.; Yang,Y.; Ma,Z.; Tian,W.; Xiao,S.; Li,L.; Yin,R.; Zhang,Y.; Wang,L.; Qin,Y.; Yao,Z.; Meng,F.; Hu,D.; Li,D.; Wong,G.; Liu,F.; Lv,N.; Fu,L.; Peng,Y.; Ma,J.; Sharshov,K.; Shestopalov,A.; Gulyaeva,M.; Gao,G.F.; Chen,J.; Shi,Y.; Liu,W.J.; Chu,D.; Huang,Y.; Liu,Y.; Liu,L.; Chen,Q.; Shi,W.
EPI1834631	HA	China	2017-Jan-17	EPI_ISL_697878	A/duck/Hunan/1.17_YYGKK93-OC/2017		Import from public-domain	Bi,Y.; Li,J.; Li,S.; Fu,G.; Jin,T.; Zhang,C.; Yang,Y.; Ma,Z.; Tian,W.; Xiao,S.; Li,L.; Yin,R.; Zhang,Y.; Wang,L.; Qin,Y.; Yao,Z.; Meng,F.; Hu,D.; Li,D.; Wong,G.; Liu,F.; Lv,N.; Fu,L.; Peng,Y.; Ma,J.; Sharshov,K.; Shestopalov,A.; Gulyaeva,M.; Gao,G.F.; Chen,J.; Shi,Y.; Liu,W.J.; Chu,D.; Huang,Y.; Liu,Y.; Liu,L.; Chen,Q.; Shi,W.
EPI1820675	HA	China	2017-Jan-17	EPI_ISL_697877	A/duck/Hunan/1.17_YYGKK90-OC/2017		Import from public-domain	Bi,Y.; Li,J.; Li,S.; Fu,G.; Jin,T.; Zhang,C.; Yang,Y.; Ma,Z.; Tian,W.; Xiao,S.; Li,L.; Yin,R.; Zhang,Y.; Wang,L.; Qin,Y.; Yao,Z.; Meng,F.; Hu,D.; Li,D.; Wong,G.; Liu,F.; Lv,N.; Fu,L.; Peng,Y.; Ma,J.; Sharshov,K.; Shestopalov,A.; Gulyaeva,M.; Gao,G.F.; Chen,J.; Shi,Y.; Liu,W.J.; Chu,D.; Huang,Y.; Liu,Y.; Liu,L.; Chen,Q.; Shi,W.
EPI1834623	HA	China	2017-Jan-17	EPI_ISL_697877	A/duck/Hunan/1.17_YYGKK90-OC/2017		Import from public-domain	Bi,Y.; Li,J.; Li,S.; Fu,G.; Jin,T.; Zhang,C.; Yang,Y.; Ma,Z.; Tian,W.; Xiao,S.; Li,L.; Yin,R.; Zhang,Y.; Wang,L.; Qin,Y.; Yao,Z.; Meng,F.; Hu,D.; Li,D.; Wong,G.; Liu,F.; Lv,N.; Fu,L.; Peng,Y.; Ma,J.; Sharshov,K.; Shestopalov,A.; Gulyaeva,M.; Gao,G.F.; Chen,J.; Shi,Y.; Liu,W.J.; Chu,D.; Huang,Y.; Liu,Y.; Liu,L.; Chen,Q.; Shi,W.
EPI1820311	HA	China	2018-Jan-25	EPI_ISL_697801	A/duck/Fujian/1.25_FZHX0021-C/2018		Import from public-domain	Bi,Y.; Li,J.; Li,S.; Fu,G.; Jin,T.; Zhang,C.; Yang,Y.; Ma,Z.; Tian,W.; Xiao,S.; Li,L.; Yin,R.; Zhang,Y.; Wang,L.; Qin,Y.; Yao,Z.; Meng,F.; Hu,D.; Li,D.; Wong,G.; Liu,F.; Lv,N.; Fu,L.; Peng,Y.; Ma,J.; Sharshov,K.; Shestopalov,A.; Gulyaeva,M.; Gao,G.F.; Chen,J.; Shi,Y.; Liu,W.J.; Chu,D.; Huang,Y.; Liu,Y.; Liu,L.; Chen,Q.; Shi,W.
EPI1820523	HA	China	2017-Jun-22	EPI_ISL_697203	A/duck/Fujian/6.22_FZHX0690-C/2017		Import from public-domain	Bi,Y.; Li,J.; Li,S.; Fu,G.; Jin,T.; Zhang,C.; Yang,Y.; Ma,Z.; Tian,W.; Xiao,S.; Li,L.; Yin,R.; Zhang,Y.; Wang,L.; Qin,Y.; Yao,Z.; Meng,F.; Hu,D.; Li,D.; Wong,G.; Liu,F.; Lv,N.; Fu,L.; Peng,Y.; Ma,J.; Sharshov,K.; Shestopalov,A.; Gulyaeva,M.; Gao,G.F.; Chen,J.; Shi,Y.; Liu,W.J.; Chu,D.; Huang,Y.; Liu,Y.; Liu,L.; Chen,Q.; Shi,W.
EPI1820506	HA	China	2017-Oct-26	EPI_ISL_697186	A/duck/Fujian/10.26_FZHX0001-O/2017		Import from public-domain	Bi,Y.; Li,J.; Li,S.; Fu,G.; Jin,T.; Zhang,C.; Yang,Y.; Ma,Z.; Tian,W.; Xiao,S.; Li,L.; Yin,R.; Zhang,Y.; Wang,L.; Qin,Y.; Yao,Z.; Meng,F.; Hu,D.; Li,D.; Wong,G.; Liu,F.; Lv,N.; Fu,L.; Peng,Y.; Ma,J.; Sharshov,K.; Shestopalov,A.; Gulyaeva,M.; Gao,G.F.; Chen,J.; Shi,Y.; Liu,W.J.; Chu,D.; Huang,Y.; Liu,Y.; Liu,L.; Chen,Q.; Shi,W.
EPI1820315	HA	China	2017-Jul-02	EPI_ISL_697002	A/duck/Guangdong/7.20_DGCP049-C/2017		Import from public-domain	Bi,Y.; Li,J.; Li,S.; Fu,G.; Jin,T.; Zhang,C.; Yang,Y.; Ma,Z.; Tian,W.; Xiao,S.; Li,L.; Yin,R.; Zhang,Y.; Wang,L.; Qin,Y.; Yao,Z.; Meng,F.; Hu,D.; Li,D.; Wong,G.; Liu,F.; Lv,N.; Fu,L.; Peng,Y.; Ma,J.; Sharshov,K.; Shestopalov,A.; Gulyaeva,M.; Gao,G.F.; Chen,J.; Shi,Y.; Liu,W.J.; Chu,D.; Huang,Y.; Liu,Y.; Liu,L.; Chen,Q.; Shi,W.
EPI1820266	HA	China	2017-Jan-17	EPI_ISL_696948	A/duck/Fujian/1.17_FZHX0111-C/2017		Import from public-domain	Bi,Y.; Li,J.; Li,S.; Fu,G.; Jin,T.; Zhang,C.; Yang,Y.; Ma,Z.; Tian,W.; Xiao,S.; Li,L.; Yin,R.; Zhang,Y.; Wang,L.; Qin,Y.; Yao,Z.; Meng,F.; Hu,D.; Li,D.; Wong,G.; Liu,F.; Lv,N.; Fu,L.; Peng,Y.; Ma,J.; Sharshov,K.; Shestopalov,A.; Gulyaeva,M.; Gao,G.F.; Chen,J.; Shi,Y.; Liu,W.J.; Chu,D.; Huang,Y.; Liu,Y.; Liu,L.; Chen,Q.; Shi,W.
EPI1820265	HA	China	2017-Jan-17	EPI_ISL_696947	A/duck/Fujian/1.17_FZHX0176-C/2017		Import from public-domain	Bi,Y.; Li,J.; Li,S.; Fu,G.; Jin,T.; Zhang,C.; Yang,Y.; Ma,Z.; Tian,W.; Xiao,S.; Li,L.; Yin,R.; Zhang,Y.; Wang,L.; Qin,Y.; Yao,Z.; Meng,F.; Hu,D.; Li,D.; Wong,G.; Liu,F.; Lv,N.; Fu,L.; Peng,Y.; Ma,J.; Sharshov,K.; Shestopalov,A.; Gulyaeva,M.; Gao,G.F.; Chen,J.; Shi,Y.; Liu,W.J.; Chu,D.; Huang,Y.; Liu,Y.; Liu,L.; Chen,Q.; Shi,W.
EPI1820259	HA	China	2017-Feb-16	EPI_ISL_696941	A/duck/Jiangxi/2.16_SRXZSX002-O/2017		Import from public-domain	Bi,Y.; Li,J.; Li,S.; Fu,G.; Jin,T.; Zhang,C.; Yang,Y.; Ma,Z.; Tian,W.; Xiao,S.; Li,L.; Yin,R.; Zhang,Y.; Wang,L.; Qin,Y.; Yao,Z.; Meng,F.; Hu,D.; Li,D.; Wong,G.; Liu,F.; Lv,N.; Fu,L.; Peng,Y.; Ma,J.; Sharshov,K.; Shestopalov,A.; Gulyaeva,M.; Gao,G.F.; Chen,J.; Shi,Y.; Liu,W.J.; Chu,D.; Huang,Y.; Liu,Y.; Liu,L.; Chen,Q.; Shi,W.
EPI1820164	HA	China	2016-Nov-18	EPI_ISL_696846	A/duck/Guangdong/11.18_SZBJ007-C/2016		Import from public-domain	Bi,Y.; Li,J.; Li,S.; Fu,G.; Jin,T.; Zhang,C.; Yang,Y.; Ma,Z.; Tian,W.; Xiao,S.; Li,L.; Yin,R.; Zhang,Y.; Wang,L.; Qin,Y.; Yao,Z.; Meng,F.; Hu,D.; Li,D.; Wong,G.; Liu,F.; Lv,N.; Fu,L.; Peng,Y.; Ma,J.; Sharshov,K.; Shestopalov,A.; Gulyaeva,M.; Gao,G.F.; Chen,J.; Shi,Y.; Liu,W.J.; Chu,D.; Huang,Y.; Liu,Y.; Liu,L.; Chen,Q.; Shi,W.
EPI1820163	HA	China	2016-Nov-18	EPI_ISL_696845	A/duck/Guangdong/11.18_SZBJ005-C/2016		Import from public-domain	Bi,Y.; Li,J.; Li,S.; Fu,G.; Jin,T.; Zhang,C.; Yang,Y.; Ma,Z.; Tian,W.; Xiao,S.; Li,L.; Yin,R.; Zhang,Y.; Wang,L.; Qin,Y.; Yao,Z.; Meng,F.; Hu,D.; Li,D.; Wong,G.; Liu,F.; Lv,N.; Fu,L.; Peng,Y.; Ma,J.; Sharshov,K.; Shestopalov,A.; Gulyaeva,M.; Gao,G.F.; Chen,J.; Shi,Y.; Liu,W.J.; Chu,D.; Huang,Y.; Liu,Y.; Liu,L.; Chen,Q.; Shi,W.
EPI1820162	HA	China	2016-Nov-18	EPI_ISL_696844	A/duck/Guangdong/11.18_SZBJ006-O/2016		Import from public-domain	Bi,Y.; Li,J.; Li,S.; Fu,G.; Jin,T.; Zhang,C.; Yang,Y.; Ma,Z.; Tian,W.; Xiao,S.; Li,L.; Yin,R.; Zhang,Y.; Wang,L.; Qin,Y.; Yao,Z.; Meng,F.; Hu,D.; Li,D.; Wong,G.; Liu,F.; Lv,N.; Fu,L.; Peng,Y.; Ma,J.; Sharshov,K.; Shestopalov,A.; Gulyaeva,M.; Gao,G.F.; Chen,J.; Shi,Y.; Liu,W.J.; Chu,D.; Huang,Y.; Liu,Y.; Liu,L.; Chen,Q.; Shi,W.
EPI1820153	HA	China	2018-Oct-28	EPI_ISL_696839	A/duck/Guizhou/10.28_ZYLJJ001-C/2018		Import from public-domain	Bi,Y.; Li,J.; Li,S.; Fu,G.; Jin,T.; Zhang,C.; Yang,Y.; Ma,Z.; Tian,W.; Xiao,S.; Li,L.; Yin,R.; Zhang,Y.; Wang,L.; Qin,Y.; Yao,Z.; Meng,F.; Hu,D.; Li,D.; Wong,G.; Liu,F.; Lv,N.; Fu,L.; Peng,Y.; Ma,J.; Sharshov,K.; Shestopalov,A.; Gulyaeva,M.; Gao,G.F.; Chen,J.; Shi,Y.; Liu,W.J.; Chu,D.; Huang,Y.; Liu,Y.; Liu,L.; Chen,Q.; Shi,W.
EPI1820129	HA	China	2018-Aug-26	EPI_ISL_696815	A/duck/Guizhou/8.26_ZYLJJ019-C/2018		Import from public-domain	Bi,Y.; Li,J.; Li,S.; Fu,G.; Jin,T.; Zhang,C.; Yang,Y.; Ma,Z.; Tian,W.; Xiao,S.; Li,L.; Yin,R.; Zhang,Y.; Wang,L.; Qin,Y.; Yao,Z.; Meng,F.; Hu,D.; Li,D.; Wong,G.; Liu,F.; Lv,N.; Fu,L.; Peng,Y.; Ma,J.; Sharshov,K.; Shestopalov,A.; Gulyaeva,M.; Gao,G.F.; Chen,J.; Shi,Y.; Liu,W.J.; Chu,D.; Huang,Y.; Liu,Y.; Liu,L.; Chen,Q.; Shi,W.
EPI1820128	HA	China	2018-Aug-26	EPI_ISL_696814	A/duck/Guizhou/8.26_ZYLJJ020-O/2018		Import from public-domain	Bi,Y.; Li,J.; Li,S.; Fu,G.; Jin,T.; Zhang,C.; Yang,Y.; Ma,Z.; Tian,W.; Xiao,S.; Li,L.; Yin,R.; Zhang,Y.; Wang,L.; Qin,Y.; Yao,Z.; Meng,F.; Hu,D.; Li,D.; Wong,G.; Liu,F.; Lv,N.; Fu,L.; Peng,Y.; Ma,J.; Sharshov,K.; Shestopalov,A.; Gulyaeva,M.; Gao,G.F.; Chen,J.; Shi,Y.; Liu,W.J.; Chu,D.; Huang,Y.; Liu,Y.; Liu,L.; Chen,Q.; Shi,W.
EPI1820123	HA	China	2018-Jul-27	EPI_ISL_696809	A/duck/Guizhou/7.27_ZYLJJ018-C/2018		Import from public-domain	Bi,Y.; Li,J.; Li,S.; Fu,G.; Jin,T.; Zhang,C.; Yang,Y.; Ma,Z.; Tian,W.; Xiao,S.; Li,L.; Yin,R.; Zhang,Y.; Wang,L.; Qin,Y.; Yao,Z.; Meng,F.; Hu,D.; Li,D.; Wong,G.; Liu,F.; Lv,N.; Fu,L.; Peng,Y.; Ma,J.; Sharshov,K.; Shestopalov,A.; Gulyaeva,M.; Gao,G.F.; Chen,J.; Shi,Y.; Liu,W.J.; Chu,D.; Huang,Y.; Liu,Y.; Liu,L.; Chen,Q.; Shi,W.
EPI1820122	HA	China	2018-Jul-27	EPI_ISL_696808	A/duck/Guizhou/7.27_ZYLJJ016-C/2018		Import from public-domain	Bi,Y.; Li,J.; Li,S.; Fu,G.; Jin,T.; Zhang,C.; Yang,Y.; Ma,Z.; Tian,W.; Xiao,S.; Li,L.; Yin,R.; Zhang,Y.; Wang,L.; Qin,Y.; Yao,Z.; Meng,F.; Hu,D.; Li,D.; Wong,G.; Liu,F.; Lv,N.; Fu,L.; Peng,Y.; Ma,J.; Sharshov,K.; Shestopalov,A.; Gulyaeva,M.; Gao,G.F.; Chen,J.; Shi,Y.; Liu,W.J.; Chu,D.; Huang,Y.; Liu,Y.; Liu,L.; Chen,Q.; Shi,W.
EPI1820113	HA	China	2018-May-24	EPI_ISL_696800	A/duck/Guizhou/5.24_ZYLJJ016-O/2018		Import from public-domain	Bi,Y.; Li,J.; Li,S.; Fu,G.; Jin,T.; Zhang,C.; Yang,Y.; Ma,Z.; Tian,W.; Xiao,S.; Li,L.; Yin,R.; Zhang,Y.; Wang,L.; Qin,Y.; Yao,Z.; Meng,F.; Hu,D.; Li,D.; Wong,G.; Liu,F.; Lv,N.; Fu,L.; Peng,Y.; Ma,J.; Sharshov,K.; Shestopalov,A.; Gulyaeva,M.; Gao,G.F.; Chen,J.; Shi,Y.; Liu,W.J.; Chu,D.; Huang,Y.; Liu,Y.; Liu,L.; Chen,Q.; Shi,W.
EPI1820097	HA	China	2016-Nov-18	EPI_ISL_696785	A/duck/Guangdong/11.18_SZBJ001-O/2016		Import from public-domain	Bi,Y.; Li,J.; Li,S.; Fu,G.; Jin,T.; Zhang,C.; Yang,Y.; Ma,Z.; Tian,W.; Xiao,S.; Li,L.; Yin,R.; Zhang,Y.; Wang,L.; Qin,Y.; Yao,Z.; Meng,F.; Hu,D.; Li,D.; Wong,G.; Liu,F.; Lv,N.; Fu,L.; Peng,Y.; Ma,J.; Sharshov,K.; Shestopalov,A.; Gulyaeva,M.; Gao,G.F.; Chen,J.; Shi,Y.; Liu,W.J.; Chu,D.; Huang,Y.; Liu,Y.; Liu,L.; Chen,Q.; Shi,W.
EPI1820005	HA	China	2016-Nov-17	EPI_ISL_696716	A/duck/Jiangxi/11.17_NCNP45Y2-C/2016		Import from public-domain	Bi,Y.; Li,J.; Li,S.; Fu,G.; Jin,T.; Zhang,C.; Yang,Y.; Ma,Z.; Tian,W.; Xiao,S.; Li,L.; Yin,R.; Zhang,Y.; Wang,L.; Qin,Y.; Yao,Z.; Meng,F.; Hu,D.; Li,D.; Wong,G.; Liu,F.; Lv,N.; Fu,L.; Peng,Y.; Ma,J.; Sharshov,K.; Shestopalov,A.; Gulyaeva,M.; Gao,G.F.; Chen,J.; Shi,Y.; Liu,W.J.; Chu,D.; Huang,Y.; Liu,Y.; Liu,L.; Chen,Q.; Shi,W.
EPI1820003	HA	China	2016-Aug-26	EPI_ISL_696714	A/duck/Jiangxi/08.26_NCNP44Y3-C/2016		Import from public-domain	Bi,Y.; Li,J.; Li,S.; Fu,G.; Jin,T.; Zhang,C.; Yang,Y.; Ma,Z.; Tian,W.; Xiao,S.; Li,L.; Yin,R.; Zhang,Y.; Wang,L.; Qin,Y.; Yao,Z.; Meng,F.; Hu,D.; Li,D.; Wong,G.; Liu,F.; Lv,N.; Fu,L.; Peng,Y.; Ma,J.; Sharshov,K.; Shestopalov,A.; Gulyaeva,M.; Gao,G.F.; Chen,J.; Shi,Y.; Liu,W.J.; Chu,D.; Huang,Y.; Liu,Y.; Liu,L.; Chen,Q.; Shi,W.
EPI1820001	HA	China	2016-Aug-26	EPI_ISL_696712	A/duck/Jiangxi/08.26_NCNP43Y3-C/2016		Import from public-domain	Bi,Y.; Li,J.; Li,S.; Fu,G.; Jin,T.; Zhang,C.; Yang,Y.; Ma,Z.; Tian,W.; Xiao,S.; Li,L.; Yin,R.; Zhang,Y.; Wang,L.; Qin,Y.; Yao,Z.; Meng,F.; Hu,D.; Li,D.; Wong,G.; Liu,F.; Lv,N.; Fu,L.; Peng,Y.; Ma,J.; Sharshov,K.; Shestopalov,A.; Gulyaeva,M.; Gao,G.F.; Chen,J.; Shi,Y.; Liu,W.J.; Chu,D.; Huang,Y.; Liu,Y.; Liu,L.; Chen,Q.; Shi,W.
EPI1819988	HA	China	2016-Aug-26	EPI_ISL_696700	A/duck/Jiangxi/08.26_NCNP36Y3-C/2016		Import from public-domain	Bi,Y.; Li,J.; Li,S.; Fu,G.; Jin,T.; Zhang,C.; Yang,Y.; Ma,Z.; Tian,W.; Xiao,S.; Li,L.; Yin,R.; Zhang,Y.; Wang,L.; Qin,Y.; Yao,Z.; Meng,F.; Hu,D.; Li,D.; Wong,G.; Liu,F.; Lv,N.; Fu,L.; Peng,Y.; Ma,J.; Sharshov,K.; Shestopalov,A.; Gulyaeva,M.; Gao,G.F.; Chen,J.; Shi,Y.; Liu,W.J.; Chu,D.; Huang,Y.; Liu,Y.; Liu,L.; Chen,Q.; Shi,W.
EPI1819973	HA	China	2016-Aug-26	EPI_ISL_696693	A/duck/Jiangxi/08.26_NCNP27Y3-O/2016		Import from public-domain	Bi,Y.; Li,J.; Li,S.; Fu,G.; Jin,T.; Zhang,C.; Yang,Y.; Ma,Z.; Tian,W.; Xiao,S.; Li,L.; Yin,R.; Zhang,Y.; Wang,L.; Qin,Y.; Yao,Z.; Meng,F.; Hu,D.; Li,D.; Wong,G.; Liu,F.; Lv,N.; Fu,L.; Peng,Y.; Ma,J.; Sharshov,K.; Shestopalov,A.; Gulyaeva,M.; Gao,G.F.; Chen,J.; Shi,Y.; Liu,W.J.; Chu,D.; Huang,Y.; Liu,Y.; Liu,L.; Chen,Q.; Shi,W.
EPI1819961	HA	China	2018-Mar-07	EPI_ISL_696685	A/duck/Hunan/03.07_YYGK21L3-OC/2018		Import from public-domain	Bi,Y.; Li,J.; Li,S.; Fu,G.; Jin,T.; Zhang,C.; Yang,Y.; Ma,Z.; Tian,W.; Xiao,S.; Li,L.; Yin,R.; Zhang,Y.; Wang,L.; Qin,Y.; Yao,Z.; Meng,F.; Hu,D.; Li,D.; Wong,G.; Liu,F.; Lv,N.; Fu,L.; Peng,Y.; Ma,J.; Sharshov,K.; Shestopalov,A.; Gulyaeva,M.; Gao,G.F.; Chen,J.; Shi,Y.; Liu,W.J.; Chu,D.; Huang,Y.; Liu,Y.; Liu,L.; Chen,Q.; Shi,W.
EPI1819928	HA	China	2017-Jun-27	EPI_ISL_696664	A/duck/Hunan/6.27_YYGK93S2-OC/2017		Import from public-domain	Bi,Y.; Li,J.; Li,S.; Fu,G.; Jin,T.; Zhang,C.; Yang,Y.; Ma,Z.; Tian,W.; Xiao,S.; Li,L.; Yin,R.; Zhang,Y.; Wang,L.; Qin,Y.; Yao,Z.; Meng,F.; Hu,D.; Li,D.; Wong,G.; Liu,F.; Lv,N.; Fu,L.; Peng,Y.; Ma,J.; Sharshov,K.; Shestopalov,A.; Gulyaeva,M.; Gao,G.F.; Chen,J.; Shi,Y.; Liu,W.J.; Chu,D.; Huang,Y.; Liu,Y.; Liu,L.; Chen,Q.; Shi,W.
EPI1768100	HA	China	2018-May-24	EPI_ISL_501514	A/duck/China/330D17/2018		Import from public-domain	Li,M.; Xie,Z.; Li,D.
EPI1580378	HA	Vietnam	2014-Aug-15	EPI_ISL_387813	A/duck/Viet Nam/QN-1710/2014		Import from public-domain	Tan,G.; Pickett,B.; Fedorova,N.; Amedeo,P.; Isom,R.; Hu,L.; Christensen,J.; Miller,J.; Durbin,A.; Williams,T.; Arumemi,F.; Kawaoka,Y.; Zhong,G.; Neumann,G.
EPI1580370	HA	Vietnam	2014-Aug-15	EPI_ISL_387812	A/duck/Viet Nam/QN-1709/2014		Import from public-domain	Tan,G.; Pickett,B.; Fedorova,N.; Amedeo,P.; Isom,R.; Hu,L.; Christensen,J.; Miller,J.; Durbin,A.; Williams,T.; Arumemi,F.; Kawaoka,Y.; Zhong,G.; Neumann,G.
EPI1580362	HA	Vietnam	2014-Aug-15	EPI_ISL_387811	A/duck/Viet Nam/QN-1708/2014		Import from public-domain	Tan,G.; Pickett,B.; Fedorova,N.; Amedeo,P.; Isom,R.; Hu,L.; Christensen,J.; Miller,J.; Durbin,A.; Williams,T.; Arumemi,F.; Kawaoka,Y.; Zhong,G.; Neumann,G.
EPI1580354	HA	Vietnam	2014-Aug-15	EPI_ISL_387810	A/duck/Viet Nam/QN-1707/2014		Import from public-domain	Tan,G.; Pickett,B.; Fedorova,N.; Amedeo,P.; Isom,R.; Hu,L.; Christensen,J.; Miller,J.; Durbin,A.; Williams,T.; Arumemi,F.; Kawaoka,Y.; Zhong,G.; Neumann,G.
EPI1580346	HA	Vietnam	2014-Aug-15	EPI_ISL_387809	A/duck/Viet Nam/QN-1706/2014		Import from public-domain	Tan,G.; Pickett,B.; Fedorova,N.; Amedeo,P.; Isom,R.; Hu,L.; Christensen,J.; Miller,J.; Durbin,A.; Williams,T.; Arumemi,F.; Kawaoka,Y.; Zhong,G.; Neumann,G.
EPI1580338	HA	Vietnam	2014-Aug-15	EPI_ISL_387808	A/duck/Viet Nam/QN-1705/2014		Import from public-domain	Tan,G.; Pickett,B.; Fedorova,N.; Amedeo,P.; Isom,R.; Hu,L.; Christensen,J.; Miller,J.; Durbin,A.; Williams,T.; Arumemi,F.; Kawaoka,Y.; Zhong,G.; Neumann,G.
EPI1580330	HA	Vietnam	2014-Aug-15	EPI_ISL_387807	A/duck/Viet Nam/QN-1704/2014		Import from public-domain	Tan,G.; Pickett,B.; Fedorova,N.; Amedeo,P.; Isom,R.; Hu,L.; Christensen,J.; Miller,J.; Durbin,A.; Williams,T.; Arumemi,F.; Kawaoka,Y.; Zhong,G.; Neumann,G.
EPI1580322	HA	Vietnam	2014-Aug-15	EPI_ISL_387806	A/duck/Viet Nam/QN-1703/2014		Import from public-domain	Tan,G.; Pickett,B.; Fedorova,N.; Amedeo,P.; Isom,R.; Hu,L.; Christensen,J.; Miller,J.; Durbin,A.; Williams,T.; Arumemi,F.; Kawaoka,Y.; Zhong,G.; Neumann,G.
EPI1580314	HA	Vietnam	2013-Jul-11	EPI_ISL_387805	A/duck/Viet Nam/QN-0596/2013		Import from public-domain	Tan,G.; Pickett,B.; Fedorova,N.; Amedeo,P.; Isom,R.; Hu,L.; Christensen,J.; Miller,J.; Durbin,A.; Williams,T.; Arumemi,F.; Kawaoka,Y.; Zhong,G.; Neumann,G.
EPI1580306	HA	Vietnam	2013-Jul-11	EPI_ISL_387804	A/duck/Viet Nam/QN-0595/2013		Import from public-domain	Tan,G.; Pickett,B.; Fedorova,N.; Amedeo,P.; Isom,R.; Hu,L.; Christensen,J.; Miller,J.; Durbin,A.; Williams,T.; Arumemi,F.; Kawaoka,Y.; Zhong,G.; Neumann,G.
EPI1580298	HA	Vietnam	2013-Jul-11	EPI_ISL_387803	A/duck/Viet Nam/QN-0593/2013		Import from public-domain	Tan,G.; Pickett,B.; Fedorova,N.; Amedeo,P.; Isom,R.; Hu,L.; Christensen,J.; Miller,J.; Durbin,A.; Williams,T.; Arumemi,F.; Kawaoka,Y.; Zhong,G.; Neumann,G.
EPI1580290	HA	Vietnam	2013-Jul-11	EPI_ISL_387802	A/duck/Viet Nam/QN-0592/2013		Import from public-domain	Tan,G.; Pickett,B.; Fedorova,N.; Amedeo,P.; Isom,R.; Hu,L.; Christensen,J.; Miller,J.; Durbin,A.; Williams,T.; Arumemi,F.; Kawaoka,Y.; Zhong,G.; Neumann,G.
EPI1580282	HA	Vietnam	2013-Jul-11	EPI_ISL_387801	A/duck/Viet Nam/QN-0581/2013		Import from public-domain	Tan,G.; Pickett,B.; Fedorova,N.; Amedeo,P.; Isom,R.; Hu,L.; Christensen,J.; Miller,J.; Durbin,A.; Williams,T.; Arumemi,F.; Kawaoka,Y.; Zhong,G.; Neumann,G.
EPI1580274	HA	Vietnam	2013-Jul-11	EPI_ISL_387800	A/duck/Viet Nam/QN-0580/2013		Import from public-domain	Tan,G.; Pickett,B.; Fedorova,N.; Amedeo,P.; Isom,R.; Hu,L.; Christensen,J.; Miller,J.; Durbin,A.; Williams,T.; Arumemi,F.; Kawaoka,Y.; Zhong,G.; Neumann,G.
EPI1580266	HA	Vietnam	2013-Jul-11	EPI_ISL_387799	A/duck/Viet Nam/QN-0578/2013		Import from public-domain	Tan,G.; Pickett,B.; Fedorova,N.; Amedeo,P.; Isom,R.; Hu,L.; Christensen,J.; Miller,J.; Durbin,A.; Williams,T.; Arumemi,F.; Kawaoka,Y.; Zhong,G.; Neumann,G.
EPI1580258	HA	Vietnam	2013-Jul-11	EPI_ISL_387798	A/duck/Viet Nam/QN-0577/2013		Import from public-domain	Tan,G.; Pickett,B.; Fedorova,N.; Amedeo,P.; Isom,R.; Hu,L.; Christensen,J.; Miller,J.; Durbin,A.; Williams,T.; Arumemi,F.; Kawaoka,Y.; Zhong,G.; Neumann,G.
EPI1580185	HA	Vietnam	2013-Jun-28	EPI_ISL_387789	A/duck/Viet Nam/QN-0519/2013		Import from public-domain	Tan,G.; Pickett,B.; Fedorova,N.; Amedeo,P.; Isom,R.; Hu,L.; Christensen,J.; Miller,J.; Durbin,A.; Williams,T.; Arumemi,F.; Kawaoka,Y.; Zhong,G.; Neumann,G.
EPI1580145	HA	Vietnam	2013-Jun-13	EPI_ISL_387784	A/duck/Viet Nam/QN-0425/2013		Import from public-domain	Tan,G.; Pickett,B.; Fedorova,N.; Amedeo,P.; Isom,R.; Hu,L.; Christensen,J.; Miller,J.; Durbin,A.; Williams,T.; Arumemi,F.; Kawaoka,Y.; Zhong,G.; Neumann,G.
EPI1580137	HA	Vietnam	2013-Jun-07	EPI_ISL_387783	A/duck/Viet Nam/QN-0371/2013		Import from public-domain	Tan,G.; Pickett,B.; Fedorova,N.; Amedeo,P.; Isom,R.; Hu,L.; Christensen,J.; Miller,J.; Durbin,A.; Williams,T.; Arumemi,F.; Kawaoka,Y.; Zhong,G.; Neumann,G.
EPI1580061	HA	Vietnam	2014-Aug-04	EPI_ISL_387774	A/duck/Viet Nam/HN-1689/2014		Import from public-domain	Tan,G.; Pickett,B.; Fedorova,N.; Amedeo,P.; Isom,R.; Hu,L.; Christensen,J.; Miller,J.; Durbin,A.; Williams,T.; Arumemi,F.; Kawaoka,Y.; Zhong,G.; Neumann,G.
EPI1580053	HA	Vietnam	2014-Aug-04	EPI_ISL_387773	A/duck/Viet Nam/HN-1688/2014		Import from public-domain	Tan,G.; Pickett,B.; Fedorova,N.; Amedeo,P.; Isom,R.; Hu,L.; Christensen,J.; Miller,J.; Durbin,A.; Williams,T.; Arumemi,F.; Kawaoka,Y.; Zhong,G.; Neumann,G.
EPI1580045	HA	Vietnam	2014-Aug-04	EPI_ISL_387772	A/duck/Viet Nam/HN-1686/2014		Import from public-domain	Tan,G.; Pickett,B.; Fedorova,N.; Amedeo,P.; Isom,R.; Hu,L.; Christensen,J.; Miller,J.; Durbin,A.; Williams,T.; Arumemi,F.; Kawaoka,Y.; Zhong,G.; Neumann,G.
EPI1580037	HA	Vietnam	2014-Aug-04	EPI_ISL_387771	A/duck/Viet Nam/HN-1685/2014		Import from public-domain	Tan,G.; Pickett,B.; Fedorova,N.; Amedeo,P.; Isom,R.; Hu,L.; Christensen,J.; Miller,J.; Durbin,A.; Williams,T.; Arumemi,F.; Kawaoka,Y.; Zhong,G.; Neumann,G.
EPI1580029	HA	Vietnam	2014-Aug-04	EPI_ISL_387770	A/duck/Viet Nam/HN-1684/2014		Import from public-domain	Tan,G.; Pickett,B.; Fedorova,N.; Amedeo,P.; Isom,R.; Hu,L.; Christensen,J.; Miller,J.; Durbin,A.; Williams,T.; Arumemi,F.; Kawaoka,Y.; Zhong,G.; Neumann,G.
EPI1580021	HA	Vietnam	2014-Aug-04	EPI_ISL_387769	A/duck/Viet Nam/HN-1683/2014		Import from public-domain	Tan,G.; Pickett,B.; Fedorova,N.; Amedeo,P.; Isom,R.; Hu,L.; Christensen,J.; Miller,J.; Durbin,A.; Williams,T.; Arumemi,F.; Kawaoka,Y.; Zhong,G.; Neumann,G.
EPI1580013	HA	Vietnam	2014-Apr-11	EPI_ISL_387768	A/duck/Viet Nam/HN-1422/2014		Import from public-domain	Tan,G.; Pickett,B.; Fedorova,N.; Amedeo,P.; Isom,R.; Hu,L.; Christensen,J.; Miller,J.; Durbin,A.; Williams,T.; Arumemi,F.; Kawaoka,Y.; Zhong,G.; Neumann,G.
EPI1580005	HA	Vietnam	2014-Apr-11	EPI_ISL_387767	A/duck/Viet Nam/HN-1418/2014		Import from public-domain	Tan,G.; Pickett,B.; Fedorova,N.; Amedeo,P.; Isom,R.; Hu,L.; Christensen,J.; Miller,J.; Durbin,A.; Williams,T.; Arumemi,F.; Kawaoka,Y.; Zhong,G.; Neumann,G.
EPI1579997	HA	Vietnam	2014-Jan-06	EPI_ISL_387766	A/duck/Viet Nam/HN-1230/2014		Import from public-domain	Tan,G.; Pickett,B.; Fedorova,N.; Amedeo,P.; Isom,R.; Hu,L.; Christensen,J.; Miller,J.; Durbin,A.; Williams,T.; Arumemi,F.; Kawaoka,Y.; Zhong,G.; Neumann,G.
EPI1579606	HA	Vietnam	2013-Jun-28	EPI_ISL_387718	A/duck/Viet Nam/QN-0503/2013		Import from public-domain	Tan,G.; Pickett,B.; Fedorova,N.; Amedeo,P.; Isom,R.; Hu,L.; Christensen,J.; Miller,J.; Durbin,A.; Williams,T.; Arumemi,F.; Kawaoka,Y.; Zhong,G.; Neumann,G.
EPI1579564	HA	Vietnam	2013-Jul-11	EPI_ISL_387713	A/duck/Viet Nam/QN-0594/2013		Import from public-domain	Tan,G.; Pickett,B.; Fedorova,N.; Amedeo,P.; Isom,R.; Hu,L.; Christensen,J.; Miller,J.; Durbin,A.; Williams,T.; Arumemi,F.; Kawaoka,Y.; Zhong,G.; Neumann,G.
EPI1579556	HA	Vietnam	2013-Jun-28	EPI_ISL_387712	A/duck/Viet Nam/QN-0511/2013		Import from public-domain	Tan,G.; Pickett,B.; Fedorova,N.; Amedeo,P.; Isom,R.; Hu,L.; Christensen,J.; Miller,J.; Durbin,A.; Williams,T.; Arumemi,F.; Kawaoka,Y.; Zhong,G.; Neumann,G.
EPI1579486	HA	Vietnam	2013-May-15	EPI_ISL_387702	A/duck/Viet Nam/QN-0222/2013		Import from public-domain	Tan,G.; Pickett,B.; Fedorova,N.; Amedeo,P.; Isom,R.; Hu,L.; Christensen,J.; Miller,J.; Durbin,A.; Williams,T.; Arumemi,F.; Kawaoka,Y.; Zhong,G.; Neumann,G.
EPI1579434	HA	Vietnam	2013-Jun-28	EPI_ISL_387695	A/duck/Viet Nam/QN-0517/2013		Import from public-domain	Tan,G.; Pickett,B.; Fedorova,N.; Amedeo,P.; Isom,R.; Hu,L.; Christensen,J.; Miller,J.; Durbin,A.; Williams,T.; Arumemi,F.; Kawaoka,Y.; Zhong,G.; Neumann,G.
EPI1579358	HA	Vietnam	2013-Jun-28	EPI_ISL_387684	A/duck/Viet Nam/QN-0518/2013		Import from public-domain	Tan,G.; Pickett,B.; Fedorova,N.; Amedeo,P.; Isom,R.; Hu,L.; Christensen,J.; Miller,J.; Durbin,A.; Williams,T.; Arumemi,F.; Kawaoka,Y.; Zhong,G.; Neumann,G.
EPI1579298	HA	Vietnam	2014-Apr-11	EPI_ISL_387677	A/duck/Viet Nam/HN-1417/2014		Import from public-domain	Tan,G.; Pickett,B.; Fedorova,N.; Amedeo,P.; Isom,R.; Hu,L.; Christensen,J.; Miller,J.; Durbin,A.; Williams,T.; Arumemi,F.; Kawaoka,Y.; Zhong,G.; Neumann,G.
EPI1579289	HA	Vietnam	2014-Apr-11	EPI_ISL_387676	A/duck/Viet Nam/HN-1421/2014		Import from public-domain	Tan,G.; Pickett,B.; Fedorova,N.; Amedeo,P.; Isom,R.; Hu,L.; Christensen,J.; Miller,J.; Durbin,A.; Williams,T.; Arumemi,F.; Kawaoka,Y.; Zhong,G.; Neumann,G.
EPI1579271	HA	Vietnam	2014-Apr-11	EPI_ISL_387674	A/duck/Viet Nam/HN-1419/2014		Import from public-domain	Tan,G.; Pickett,B.; Fedorova,N.; Amedeo,P.; Isom,R.; Hu,L.; Christensen,J.; Miller,J.; Durbin,A.; Williams,T.; Arumemi,F.; Kawaoka,Y.; Zhong,G.; Neumann,G.
EPI1579181	HA	Vietnam	2014-Apr-11	EPI_ISL_387662	A/duck/Viet Nam/HN-1420/2014		Import from public-domain	Tan,G.; Pickett,B.; Fedorova,N.; Amedeo,P.; Isom,R.; Hu,L.; Christensen,J.; Miller,J.; Durbin,A.; Williams,T.; Arumemi,F.; Kawaoka,Y.; Zhong,G.; Neumann,G.
EPI1579109	HA	Vietnam	2013-Jun-19	EPI_ISL_387654	A/duck/Viet Nam/QN-0463/2013		Import from public-domain	Tan,G.; Pickett,B.; Fedorova,N.; Amedeo,P.; Isom,R.; Hu,L.; Christensen,J.; Miller,J.; Durbin,A.; Williams,T.; Arumemi,F.; Kawaoka,Y.; Zhong,G.; Neumann,G.
EPI1578896	HA	Vietnam	2013-Jun-19	EPI_ISL_387628	A/duck/Viet Nam/QN-0465/2013		Import from public-domain	Tan,G.; Pickett,B.; Fedorova,N.; Amedeo,P.; Isom,R.; Hu,L.; Christensen,J.; Miller,J.; Durbin,A.; Williams,T.; Arumemi,F.; Kawaoka,Y.; Zhong,G.; Neumann,G.
EPI1578842	HA	Vietnam	2013-Jun-19	EPI_ISL_387622	A/duck/Viet Nam/QN-0461/2013		Import from public-domain	Tan,G.; Pickett,B.; Fedorova,N.; Amedeo,P.; Isom,R.; Hu,L.; Christensen,J.; Miller,J.; Durbin,A.; Williams,T.; Arumemi,F.; Kawaoka,Y.; Zhong,G.; Neumann,G.
EPI1578801	HA	Vietnam	2013-Jun-19	EPI_ISL_387617	A/duck/Viet Nam/QN-0462/2013		Import from public-domain	Tan,G.; Pickett,B.; Fedorova,N.; Amedeo,P.; Isom,R.; Hu,L.; Christensen,J.; Miller,J.; Durbin,A.; Williams,T.; Arumemi,F.; Kawaoka,Y.; Zhong,G.; Neumann,G.
EPI1578741	HA	Vietnam	2013-Jun-19	EPI_ISL_387610	A/duck/Viet Nam/QN-0466/2013		Import from public-domain	Tan,G.; Pickett,B.; Fedorova,N.; Amedeo,P.; Isom,R.; Hu,L.; Christensen,J.; Miller,J.; Durbin,A.; Williams,T.; Arumemi,F.; Kawaoka,Y.; Zhong,G.; Neumann,G.
EPI1576907	HA	Vietnam	2015-Sep-06	EPI_ISL_387361	A/duck/Viet Nam/QN-2500/2015		Import from public-domain	Tan,G.; Pickett,B.; Fedorova,N.; Amedeo,P.; Isom,R.; Hu,L.; Christensen,J.; Miller,J.; Durbin,A.; Williams,T.; Arumemi,F.; Kawaoka,Y.; Zhong,G.; Neumann,G.
EPI1576899	HA	Vietnam	2015-Sep-06	EPI_ISL_387360	A/duck/Viet Nam/QN-2498/2015		Import from public-domain	Tan,G.; Pickett,B.; Fedorova,N.; Amedeo,P.; Isom,R.; Hu,L.; Christensen,J.; Miller,J.; Durbin,A.; Williams,T.; Arumemi,F.; Kawaoka,Y.; Zhong,G.; Neumann,G.
EPI1576891	HA	Vietnam	2015-Sep-06	EPI_ISL_387359	A/duck/Viet Nam/QN-2497/2015		Import from public-domain	Tan,G.; Pickett,B.; Fedorova,N.; Amedeo,P.; Isom,R.; Hu,L.; Christensen,J.; Miller,J.; Durbin,A.; Williams,T.; Arumemi,F.; Kawaoka,Y.; Zhong,G.; Neumann,G.
EPI1576883	HA	Vietnam	2015-Sep-06	EPI_ISL_387358	A/duck/Viet Nam/QN-2487/2015		Import from public-domain	Tan,G.; Pickett,B.; Fedorova,N.; Amedeo,P.; Isom,R.; Hu,L.; Christensen,J.; Miller,J.; Durbin,A.; Williams,T.; Arumemi,F.; Kawaoka,Y.; Zhong,G.; Neumann,G.
EPI1576866	HA	Vietnam	2016-Feb-10	EPI_ISL_387356	A/duck/Viet Nam/HN-2634/2016		Import from public-domain	Tan,G.; Pickett,B.; Fedorova,N.; Amedeo,P.; Isom,R.; Hu,L.; Christensen,J.; Miller,J.; Durbin,A.; Williams,T.; Arumemi,F.; Kawaoka,Y.; Zhong,G.; Neumann,G.
EPI1576689	HA	Vietnam	2015-Oct-25	EPI_ISL_387333	A/duck/Viet Nam/HN-2515/2015		Import from public-domain	Tan,G.; Pickett,B.; Fedorova,N.; Amedeo,P.; Isom,R.; Hu,L.; Christensen,J.; Miller,J.; Durbin,A.; Williams,T.; Arumemi,F.; Kawaoka,Y.; Zhong,G.; Neumann,G.
EPI1576594	HA	Vietnam	2016-Apr-16	EPI_ISL_387320	A/duck/Viet Nam/QN-2711/2016		Import from public-domain	Tan,G.; Pickett,B.; Fedorova,N.; Amedeo,P.; Isom,R.; Hu,L.; Christensen,J.; Miller,J.; Durbin,A.; Williams,T.; Arumemi,F.; Kawaoka,Y.; Zhong,G.; Neumann,G.
EPI1576566	HA	Vietnam	2016-Jan-05	EPI_ISL_387316	A/duck/Viet Nam/QN-2623/2016		Import from public-domain	Tan,G.; Pickett,B.; Fedorova,N.; Amedeo,P.; Isom,R.; Hu,L.; Christensen,J.; Miller,J.; Durbin,A.; Williams,T.; Arumemi,F.; Kawaoka,Y.; Zhong,G.; Neumann,G.
EPI1576563	HA	Vietnam	2016-Mar-08	EPI_ISL_387315	A/duck/Viet Nam/HN-2667/2016		Import from public-domain	Tan,G.; Pickett,B.; Fedorova,N.; Amedeo,P.; Isom,R.; Hu,L.; Christensen,J.; Miller,J.; Durbin,A.; Williams,T.; Arumemi,F.; Kawaoka,Y.; Zhong,G.; Neumann,G.
EPI1510846	HA	Vietnam	2014-Sep-06	EPI_ISL_368669	A/duck/Viet Nam/HU1-642/2014		Import from public-domain	Sakoda,Y.; Okamatsu,M.; Matsuno,K.
EPI1303376	HA	China	2014-Nov-01	EPI_ISL_328206	A/Duck/China/GZ2162/2014		Import from public-domain	Peng,C.
EPI1303375	HA	China	2011-Oct-12	EPI_ISL_328205	A/Duck/China/G90/2011		Import from public-domain	Peng,C.
EPI1303374	HA	China	2014-Apr-21	EPI_ISL_328204	A/Duck/China/GX1167/2014		Import from public-domain	Peng,C.
EPI1303373	HA	China	2012-Apr-11	EPI_ISL_328203	A/Duck/China/YS348/2012		Import from public-domain	Peng,C.
EPI1303372	HA	China	2012-Apr-11	EPI_ISL_328202	A/Duck/China/Y114/2012		Import from public-domain	Peng,C.
EPI1303371	HA	China	2015-May-16	EPI_ISL_328201	A/Duck/China/G383/2015		Import from public-domain	Peng,C.
EPI1303370	HA	China	2015-Nov-07	EPI_ISL_328200	A/Duck/China/G2319/2015		Import from public-domain	Peng,C.
EPI1303459	HA	China	2014-Oct-23	EPI_ISL_328199	A/Duck/China/FJ2253/2014		Import from public-domain	Peng,C.
EPI1303381	HA	China	2012-Oct-23	EPI_ISL_328183	A/Duck/China/SC157/2012		Import from public-domain	Peng,C.
EPI1303380	HA	China	2016-May-18	EPI_ISL_328182	A/Duck/China/X1369/2016		Import from public-domain	Peng,C.
EPI1303379	HA	China	2014-Aug-11	EPI_ISL_328181	A/Duck/China/J2417/2014		Import from public-domain	Peng,C.
EPI1303378	HA	China	2016-Apr-27	EPI_ISL_328180	A/Duck/China/H1034/2016		Import from public-domain	Peng,C.
EPI1303377	HA	China	2013-Oct-21	EPI_ISL_328179	A/Duck/China/Q032/2013		Import from public-domain	Peng,C.
EPI1237399	HA	China	2011-May-01	EPI_ISL_311327	A/duck/Guangdong/C120/2011		Import from public-domain	Zhang,S.; Liao,M.; Jiao,P.
EPI1230111	HA	Netherlands	2014-Nov-25	EPI_ISL_309835	A/Duck/Netherlands/14016396/2014	Wageningen Bioveterinary Research	Wageningen Bioveterinary Research	Bergervoet, Saskia; Heutink, Rene; Harders, Frank; Beerens, Nancy
EPI1230103	HA	Netherlands	2014-Nov-25	EPI_ISL_309834	A/Duck/Netherlands/14016168/2014	Wageningen Bioveterinary Research	Wageningen Bioveterinary Research	Bergervoet, Saskia; Heutink, Rene; Harders, Frank; Beerens, Nancy
EPI1230095	HA	Netherlands	2014-Nov-17	EPI_ISL_309833	A/Duck/Netherlands/14015610/2014	Wageningen Bioveterinary Research	Wageningen Bioveterinary Research	Bergervoet, Saskia; Heutink, Rene; Harders, Frank; Beerens, Nancy
EPI1209340	HA	India	2015-Dec-18	EPI_ISL_305616	A/duck/India/12CL22/2015		Import from public-domain	Kumar,M.; Nagarajan,S.; Murugkar,H.V.; Saikia,B.; Singh,B.; Mishra,A.; Tripathi,S.K.; Agarwal,S.; Shukla,S.; Kulkarni,D.D.; Singh,V.P.; Tosh,C.
EPI1103463	HA	China	2017-Mar-01	EPI_ISL_285468	A/duck/Fujian/S1307/2017		Import from public-domain	Zhao,R.
EPI1103462	HA	China	2017-Mar-01	EPI_ISL_285467	A/duck/Fujian/SD099/2017		Import from public-domain	Zhao,R.
EPI1103461	HA	China	2017-Mar-01	EPI_ISL_285466	A/duck/Fujian/SD086/2017		Import from public-domain	Zhao,R.
EPI1103460	HA	China	2017-Mar-01	EPI_ISL_285465	A/duck/Fujian/SD013/2017		Import from public-domain	Zhao,R.
EPI1035861	HA	China	2013-Mar-13	EPI_ISL_273061	A/duck/Guangxi/132/2013		Import from public-domain	Li,M.; Xie,Z.X.; Xie,L.J.; Deng,X.W.; Xie,Q.Z.; Liu,J.B.; Fan,Q.; Pang,Y.S.; Luo,S.S.
EPI1035829	HA	China	2012-Jul-30	EPI_ISL_273057	A/duck/Guangxi/121/2012		Import from public-domain	Li,M.; Xie,Z.X.; Xie,L.J.; Deng,X.W.; Xie,Q.Z.; Liu,J.B.; Fan,Q.; Pang,Y.S.; Luo,S.S.
EPI1035803	HA	China	2012-Mar-16	EPI_ISL_273054	A/duck/Guangxi/113/2012		Import from public-domain	Li,M.; Xie,Z.X.; Xie,L.J.; Deng,X.W.; Xie,Q.Z.; Liu,J.B.; Fan,Q.; Pang,Y.S.; Luo,S.S.
EPI1035787	HA	China	2011-Sep-15	EPI_ISL_273052	A/duck/Guangxi/105/2011		Import from public-domain	Li,M.; Xie,Z.X.; Xie,L.J.; Deng,X.W.; Xie,Q.Z.; Liu,J.B.; Fan,Q.; Pang,Y.S.; Luo,S.S.
EPI1035779	HA	China	2010-Apr-08	EPI_ISL_273051	A/duck/Guangxi/058/2010		Import from public-domain	Li,M.; Xie,Z.X.; Xie,L.J.; Deng,X.W.; Xie,Q.Z.; Liu,J.B.; Fan,Q.; Pang,Y.S.; Luo,S.S.
EPI1035768	HA	China	2010-Feb-04	EPI_ISL_273049	A/duck/Guangxi/052/2010		Import from public-domain	Li,M.; Xie,Z.X.; Xie,L.J.; Deng,X.W.; Xie,Q.Z.; Liu,J.B.; Fan,Q.; Pang,Y.S.; Luo,S.S.
EPI1007422	HA	China	2010-Dec-10	EPI_ISL_266495	A/duck/Zhejiang/S4204/2010		Import from public-domain	Wang,G.; Deng,G.; Shi,J.; Luo,W.; Zhang,G.; Zhang,Q.; Liu,L.; Jiang,Y.; Li,C.; Sriwilaijaroen,N.; Hiramatsu,H.; Suzuki,Y.; Kawaoka,Y.; Chen,H.
EPI1007414	HA	China	2011-Mar-09	EPI_ISL_266494	A/duck/Zhejiang/S1134/2011		Import from public-domain	Wang,G.; Deng,G.; Shi,J.; Luo,W.; Zhang,G.; Zhang,Q.; Liu,L.; Jiang,Y.; Li,C.; Sriwilaijaroen,N.; Hiramatsu,H.; Suzuki,Y.; Kawaoka,Y.; Chen,H.
EPI1007406	HA	China	2010-Mar-03	EPI_ISL_266493	A/duck/Zhejiang/S1023/2010		Import from public-domain	Wang,G.; Deng,G.; Shi,J.; Luo,W.; Zhang,G.; Zhang,Q.; Liu,L.; Jiang,Y.; Li,C.; Sriwilaijaroen,N.; Hiramatsu,H.; Suzuki,Y.; Kawaoka,Y.; Chen,H.
EPI1007390	HA	China	2010-Dec-10	EPI_ISL_266491	A/duck/Hunan/S4273/2010		Import from public-domain	Wang,G.; Deng,G.; Shi,J.; Luo,W.; Zhang,G.; Zhang,Q.; Liu,L.; Jiang,Y.; Li,C.; Sriwilaijaroen,N.; Hiramatsu,H.; Suzuki,Y.; Kawaoka,Y.; Chen,H.
EPI1007358	HA	China	2010-Dec-10	EPI_ISL_266487	A/duck/Hubei/S4135/2010		Import from public-domain	Wang,G.; Deng,G.; Shi,J.; Luo,W.; Zhang,G.; Zhang,Q.; Liu,L.; Jiang,Y.; Li,C.; Sriwilaijaroen,N.; Hiramatsu,H.; Suzuki,Y.; Kawaoka,Y.; Chen,H.
EPI1007334	HA	China	2010-Dec-10	EPI_ISL_266484	A/duck/Guangxi/S4111/2010		Import from public-domain	Wang,G.; Deng,G.; Shi,J.; Luo,W.; Zhang,G.; Zhang,Q.; Liu,L.; Jiang,Y.; Li,C.; Sriwilaijaroen,N.; Hiramatsu,H.; Suzuki,Y.; Kawaoka,Y.; Chen,H.
EPI1007326	HA	China	2010-Dec-10	EPI_ISL_266483	A/duck/Guangdong/S4251/2010		Import from public-domain	Wang,G.; Deng,G.; Shi,J.; Luo,W.; Zhang,G.; Zhang,Q.; Liu,L.; Jiang,Y.; Li,C.; Sriwilaijaroen,N.; Hiramatsu,H.; Suzuki,Y.; Kawaoka,Y.; Chen,H.
EPI1007310	HA	China	2010-Dec-10	EPI_ISL_266481	A/duck/Guangdong/S4018/2010		Import from public-domain	Wang,G.; Deng,G.; Shi,J.; Luo,W.; Zhang,G.; Zhang,Q.; Liu,L.; Jiang,Y.; Li,C.; Sriwilaijaroen,N.; Hiramatsu,H.; Suzuki,Y.; Kawaoka,Y.; Chen,H.
EPI1007302	HA	China	2010-Oct-15	EPI_ISL_266480	A/duck/Guangdong/S3468/2010		Import from public-domain	Wang,G.; Deng,G.; Shi,J.; Luo,W.; Zhang,G.; Zhang,Q.; Liu,L.; Jiang,Y.; Li,C.; Sriwilaijaroen,N.; Hiramatsu,H.; Suzuki,Y.; Kawaoka,Y.; Chen,H.
EPI1007294	HA	China	2010-Oct-15	EPI_ISL_266479	A/duck/Guangdong/S3225/2010		Import from public-domain	Wang,G.; Deng,G.; Shi,J.; Luo,W.; Zhang,G.; Zhang,Q.; Liu,L.; Jiang,Y.; Li,C.; Sriwilaijaroen,N.; Hiramatsu,H.; Suzuki,Y.; Kawaoka,Y.; Chen,H.
EPI1007286	HA	China	2010-Oct-13	EPI_ISL_266478	A/duck/Guangdong/S3180/2010		Import from public-domain	Wang,G.; Deng,G.; Shi,J.; Luo,W.; Zhang,G.; Zhang,Q.; Liu,L.; Jiang,Y.; Li,C.; Sriwilaijaroen,N.; Hiramatsu,H.; Suzuki,Y.; Kawaoka,Y.; Chen,H.
EPI1007278	HA	China	2010-Oct-14	EPI_ISL_266477	A/duck/Guangdong/S3073/2010		Import from public-domain	Wang,G.; Deng,G.; Shi,J.; Luo,W.; Zhang,G.; Zhang,Q.; Liu,L.; Jiang,Y.; Li,C.; Sriwilaijaroen,N.; Hiramatsu,H.; Suzuki,Y.; Kawaoka,Y.; Chen,H.
EPI1007270	HA	China	2011-Mar-09	EPI_ISL_266476	A/duck/Guangdong/S1155/2011		Import from public-domain	Wang,G.; Deng,G.; Shi,J.; Luo,W.; Zhang,G.; Zhang,Q.; Liu,L.; Jiang,Y.; Li,C.; Sriwilaijaroen,N.; Hiramatsu,H.; Suzuki,Y.; Kawaoka,Y.; Chen,H.
EPI1007246	HA	China	2011-Mar-09	EPI_ISL_266473	A/duck/Guangdong/S1419/2011		Import from public-domain	Wang,G.; Deng,G.; Shi,J.; Luo,W.; Zhang,G.; Zhang,Q.; Liu,L.; Jiang,Y.; Li,C.; Sriwilaijaroen,N.; Hiramatsu,H.; Suzuki,Y.; Kawaoka,Y.; Chen,H.
EPI1007238	HA	China	2010-Mar-03	EPI_ISL_266472	A/duck/Guangdong/S1328/2010		Import from public-domain	Wang,G.; Deng,G.; Shi,J.; Luo,W.; Zhang,G.; Zhang,Q.; Liu,L.; Jiang,Y.; Li,C.; Sriwilaijaroen,N.; Hiramatsu,H.; Suzuki,Y.; Kawaoka,Y.; Chen,H.
EPI1007230	HA	China	2010-Mar-03	EPI_ISL_266471	A/duck/Guangdong/S1289/2010		Import from public-domain	Wang,G.; Deng,G.; Shi,J.; Luo,W.; Zhang,G.; Zhang,Q.; Liu,L.; Jiang,Y.; Li,C.; Sriwilaijaroen,N.; Hiramatsu,H.; Suzuki,Y.; Kawaoka,Y.; Chen,H.
EPI942082	HA	China	2016-Jan-27	EPI_ISL_252834	A/duck/Ganzhou/GZ151/2016		Import from public-domain	Chen,L.J.; Tian,J.H.; Lin,X.D.; Liao,Y.; Shi,M.; Zhang,Y.Z.
EPI942081	HA	China	2016-Jan-27	EPI_ISL_252833	A/duck/Ganzhou/GZ148/2016		Import from public-domain	Chen,L.J.; Tian,J.H.; Lin,X.D.; Liao,Y.; Shi,M.; Zhang,Y.Z.
EPI942071	HA	China	2015-Nov-15	EPI_ISL_252823	A/duck/Hubei/ZYSYF8/2015		Import from public-domain	Chen,L.J.; Tian,J.H.; Lin,X.D.; Liao,Y.; Shi,M.; Zhang,Y.Z.
EPI942067	HA	China	2015-Nov-21	EPI_ISL_252819	A/duck/Hubei/ZYSYG8/2015		Import from public-domain	Chen,L.J.; Tian,J.H.; Lin,X.D.; Liao,Y.; Shi,M.; Zhang,Y.Z.
EPI942066	HA	China	2015-Nov-21	EPI_ISL_252818	A/duck/Hubei/ZYSYG7/2015		Import from public-domain	Chen,L.J.; Tian,J.H.; Lin,X.D.; Liao,Y.; Shi,M.; Zhang,Y.Z.
EPI942065	HA	China	2015-Nov-21	EPI_ISL_252817	A/duck/Hubei/ZYSYG3/2015		Import from public-domain	Chen,L.J.; Tian,J.H.; Lin,X.D.; Liao,Y.; Shi,M.; Zhang,Y.Z.
EPI942064	HA	China	2015-Nov-21	EPI_ISL_252816	A/duck/Hubei/ZYSYG15/2015		Import from public-domain	Chen,L.J.; Tian,J.H.; Lin,X.D.; Liao,Y.; Shi,M.; Zhang,Y.Z.
EPI942063	HA	China	2015-Nov-21	EPI_ISL_252815	A/duck/Hubei/ZYSYG14/2015		Import from public-domain	Chen,L.J.; Tian,J.H.; Lin,X.D.; Liao,Y.; Shi,M.; Zhang,Y.Z.
EPI942062	HA	China	2015-Nov-21	EPI_ISL_252814	A/duck/Hubei/ZYSYG1/2015		Import from public-domain	Chen,L.J.; Tian,J.H.; Lin,X.D.; Liao,Y.; Shi,M.; Zhang,Y.Z.
EPI940661	HA	India	2014-Nov-01	EPI_ISL_252465	A/duck/India/11CL01/2014		Import from public-domain	Kumar,M.; Mishra,A.; Shukla,S.; Singh,B.; Nagarajan,S.; Murugkar,H.V.; Kulkarni,D.D.; Tosh,C.
EPI866968	HA	Japan	2015-Dec-18	EPI_ISL_239418	A/wildbird/Niigata/151213/2015	National Institute of Animal Health	National Institute of Animal Health	Mine,J
EPI866858	HA	Japan	2016-Oct-18	EPI_ISL_239396	A/duck/Aichi/231010/2016		National Institute of Animal Health
EPI866834	HA	Japan	2016-Oct-18	EPI_ISL_239393	A/duck/Aichi/231002/2016		National Institute of Animal Health
EPI866810	HA	Japan	2016-Oct-21	EPI_ISL_239390	A/duck/Fukui/181015/2016		National Institute of Animal Health
EPI866786	HA	Japan	2016-Oct-27	EPI_ISL_239387	A/duck/Toyama/161010/2016		National Institute of Animal Health
EPI855908	HA	Japan	2015-Oct-01	EPI_ISL_237172	A/duck/Kyoto/261007/2015	National Institute of Animal Health	National Institute of Animal Health
EPI855882	HA	Japan	2015-Oct-01	EPI_ISL_237170	A/duck/Tokushima/361020/2015	National Institute of Animal Health	National Institute of Animal Health
EPI855735	HA	Japan	2014-Oct-01	EPI_ISL_237157	A/duck/Kyoto/261011/2014	National Institute of Animal Health	National Institute of Animal Health
EPI855679	HA	Japan	2014-Oct-01	EPI_ISL_237150	A/duck/Kyoto/261007/2014	National Institute of Animal Health	National Institute of Animal Health
EPI855615	HA	Japan	2015-Feb-01	EPI_ISL_237142	A/duck/Kyoto/260214/2015	National Institute of Animal Health	National Institute of Animal Health
EPI855607	HA	Japan	2014-Nov-01	EPI_ISL_237141	A/duck/Shimane/321112/2014	National Institute of Animal Health	National Institute of Animal Health
EPI855575	HA	Japan	2013-Nov-01	EPI_ISL_237137	A/duck/Saga/411117/2013	National Institute of Animal Health	National Institute of Animal Health
EPI855527	HA	Japan	2014-Oct-01	EPI_ISL_237131	A/duck/Saga/411013/2014	National Institute of Animal Health	National Institute of Animal Health
EPI760071	HA	China	2016-Jan-01	EPI_ISL_221718	A/duck/Guangdong/01.01 SZSGXJK007-Y/2016	Institute of Microbiology, Chinese Academy of Sciences	Institute of Microbiology, Chinese Academy of Sciences
EPI760063	HA	China	2016-Jan-01	EPI_ISL_221717	A/duck/Guangdong/01.01 SZSGXJK003-Y/2016	Institute of Microbiology, Chinese Academy of Sciences	Institute of Microbiology, Chinese Academy of Sciences
EPI705467	HA	China	2014-Nov-20	EPI_ISL_209858	A/duck/Guangdong/G3760/2014		Import from public-domain	Li,Z.; Liu,S.; Hou,G.; Wang,S.; Li,J.; Zhang,X.; Wang,D.; Chen,J.
EPI705466	HA	China	2014-Nov-20	EPI_ISL_209857	A/duck/Guangdong/G3758/2014		Import from public-domain	Li,Z.; Liu,S.; Hou,G.; Wang,S.; Li,J.; Zhang,X.; Wang,D.; Chen,J.
EPI705465	HA	China	2014-Nov-20	EPI_ISL_209856	A/duck/Guangdong/G3757/2014		Import from public-domain	Li,Z.; Liu,S.; Hou,G.; Wang,S.; Li,J.; Zhang,X.; Wang,D.; Chen,J.
EPI705464	HA	China	2014-Nov-20	EPI_ISL_209855	A/duck/Guangdong/G3756/2014		Import from public-domain	Li,Z.; Liu,S.; Hou,G.; Wang,S.; Li,J.; Zhang,X.; Wang,D.; Chen,J.
EPI705462	HA	China	2014-Nov-20	EPI_ISL_209853	A/duck/Guangdong/G3753/2014		Import from public-domain	Li,Z.; Liu,S.; Hou,G.; Wang,S.; Li,J.; Zhang,X.; Wang,D.; Chen,J.
EPI705461	HA	China	2014-Nov-20	EPI_ISL_209852	A/duck/Guangdong/G3752/2014		Import from public-domain	Li,Z.; Liu,S.; Hou,G.; Wang,S.; Li,J.; Zhang,X.; Wang,D.; Chen,J.
EPI705460	HA	China	2014-Nov-20	EPI_ISL_209851	A/duck/Guangdong/G3573/2014		Import from public-domain	Li,Z.; Liu,S.; Hou,G.; Wang,S.; Li,J.; Zhang,X.; Wang,D.; Chen,J.
EPI705457	HA	China	2014-Nov-19	EPI_ISL_209848	A/duck/Guangdong/G3068/2014		Import from public-domain	Li,Z.; Liu,S.; Hou,G.; Wang,S.; Li,J.; Zhang,X.; Wang,D.; Chen,J.
EPI705346	HA	China	2014-Nov-20	EPI_ISL_209737	A/duck/Guangdong/G3805/2014		Import from public-domain	Li,Z.; Liu,S.; Hou,G.; Wang,S.; Li,J.; Zhang,X.; Wang,D.; Chen,J.
EPI705345	HA	China	2014-Nov-20	EPI_ISL_209736	A/duck/Guangdong/G3802/2014		Import from public-domain	Li,Z.; Liu,S.; Hou,G.; Wang,S.; Li,J.; Zhang,X.; Wang,D.; Chen,J.
EPI705343	HA	China	2014-Nov-20	EPI_ISL_209734	A/duck/Guangdong/G3779/2014		Import from public-domain	Li,Z.; Liu,S.; Hou,G.; Wang,S.; Li,J.; Zhang,X.; Wang,D.; Chen,J.
EPI705342	HA	China	2014-Nov-20	EPI_ISL_209733	A/duck/Guangdong/G3778/2014		Import from public-domain	Li,Z.; Liu,S.; Hou,G.; Wang,S.; Li,J.; Zhang,X.; Wang,D.; Chen,J.
EPI705341	HA	China	2014-Nov-20	EPI_ISL_209732	A/duck/Guangdong/G3777/2014		Import from public-domain	Li,Z.; Liu,S.; Hou,G.; Wang,S.; Li,J.; Zhang,X.; Wang,D.; Chen,J.
EPI705339	HA	China	2014-Nov-20	EPI_ISL_209730	A/duck/Guangdong/G3773/2014		Import from public-domain	Li,Z.; Liu,S.; Hou,G.; Wang,S.; Li,J.; Zhang,X.; Wang,D.; Chen,J.
EPI705338	HA	China	2014-Nov-20	EPI_ISL_209729	A/duck/Guangdong/G3772/2014		Import from public-domain	Li,Z.; Liu,S.; Hou,G.; Wang,S.; Li,J.; Zhang,X.; Wang,D.; Chen,J.
EPI705337	HA	China	2014-Nov-20	EPI_ISL_209728	A/duck/Guangdong/G3771/2014		Import from public-domain	Li,Z.; Liu,S.; Hou,G.; Wang,S.; Li,J.; Zhang,X.; Wang,D.; Chen,J.
EPI705336	HA	China	2014-Nov-20	EPI_ISL_209727	A/duck/Guangdong/G3770/2014		Import from public-domain	Li,Z.; Liu,S.; Hou,G.; Wang,S.; Li,J.; Zhang,X.; Wang,D.; Chen,J.
EPI705335	HA	China	2014-Nov-20	EPI_ISL_209726	A/duck/Guangdong/G3768/2014		Import from public-domain	Li,Z.; Liu,S.; Hou,G.; Wang,S.; Li,J.; Zhang,X.; Wang,D.; Chen,J.
EPI705334	HA	China	2014-Nov-20	EPI_ISL_209725	A/duck/Guangdong/G3767/2014		Import from public-domain	Li,Z.; Liu,S.; Hou,G.; Wang,S.; Li,J.; Zhang,X.; Wang,D.; Chen,J.
EPI705332	HA	China	2014-Nov-20	EPI_ISL_209723	A/duck/Guangdong/G3765/2014		Import from public-domain	Li,Z.; Liu,S.; Hou,G.; Wang,S.; Li,J.; Zhang,X.; Wang,D.; Chen,J.
EPI705331	HA	China	2014-Nov-20	EPI_ISL_209722	A/duck/Guangdong/G3764/2014		Import from public-domain	Li,Z.; Liu,S.; Hou,G.; Wang,S.; Li,J.; Zhang,X.; Wang,D.; Chen,J.
EPI705330	HA	China	2014-Nov-20	EPI_ISL_209721	A/duck/Guangdong/G3763/2014		Import from public-domain	Li,Z.; Liu,S.; Hou,G.; Wang,S.; Li,J.; Zhang,X.; Wang,D.; Chen,J.
EPI705328	HA	China	2014-Nov-20	EPI_ISL_209719	A/duck/Guangdong/G3761/2014		Import from public-domain	Li,Z.; Liu,S.; Hou,G.; Wang,S.; Li,J.; Zhang,X.; Wang,D.; Chen,J.
EPI700321	HA	Cambodia	2013-Apr-24	EPI_ISL_208398	A/duck/Cambodia/635W17M1/2013	Institut Pasteur du Cambodia	Institut Pasteur du Cambodia	Horm, S-V; Horwood, P; Dussart, P.
EPI671565	HA	China	2015-May-07	EPI_ISL_201359	A/duck/Fujian/05.07 FZHD5-P/2015(Mixed)		Institute of Microbiology, Chinese Academy of Sciences
EPI666469	HA	China	2015-Mar-27	EPI_ISL_200519	A/duck/Guangdong/03.27 DGQTXC209-P/2015(Mixed)		Institute of Microbiology, Chinese Academy of Sciences
EPI666453	HA	China	2015-Apr-23	EPI_ISL_200517	A/duck/Guangdong/04.23 DGQTXC210-P/2015(Mixed)		Institute of Microbiology, Chinese Academy of Sciences
EPI666445	HA	China	2015-Apr-23	EPI_ISL_200516	A/duck/Guangdong/04.23 DGQTSJ137-P/2015(Mixed)		Institute of Microbiology, Chinese Academy of Sciences
EPI666429	HA	China	2015-Mar-27	EPI_ISL_200514	A/duck/Guangdong/03.27 DGQTXC197-P/2015(Mixed)		Institute of Microbiology, Chinese Academy of Sciences
EPI666421	HA	China	2015-Apr-23	EPI_ISL_200513	A/duck/Guangdong/04.23 DGQTXC202-P/2015(Mixed)		Institute of Microbiology, Chinese Academy of Sciences
EPI666413	HA	China	2015-Apr-23	EPI_ISL_200512	A/duck/Guangdong/04.23 DGQTSJ136-P/2015(Mixed)		Institute of Microbiology, Chinese Academy of Sciences
EPI666389	HA	China	2015-Mar-27	EPI_ISL_200509	A/duck/Guangdong/03.27 DGQTXC193-O/2015(Mixed)		Institute of Microbiology, Chinese Academy of Sciences
EPI666381	HA	China	2015-Apr-23	EPI_ISL_200508	A/duck/Guangdong/04.23 DGQTSJ134-P/2015(Mixed)		Institute of Microbiology, Chinese Academy of Sciences
EPI666373	HA	China	2015-Apr-23	EPI_ISL_200507	A/duck/Guangdong/04.23 DGQTSJ125-P/2015(Mixed)		Institute of Microbiology, Chinese Academy of Sciences
EPI666349	HA	China	2015-Apr-23	EPI_ISL_200504	A/duck/Guangdong/04.23 DGQTSJ129-P/2015(Mixed)		Institute of Microbiology, Chinese Academy of Sciences
EPI666325	HA	China	2015-Apr-23	EPI_ISL_200501	A/duck/Guangdong/04.23 DGQTSJ128-P/2015(Mixed)		Institute of Microbiology, Chinese Academy of Sciences
EPI666301	HA	China	2015-Apr-23	EPI_ISL_200498	A/duck/Guangdong/04.23 DGQTXC182-O/2015(Mixed)		Institute of Microbiology, Chinese Academy of Sciences
EPI666293	HA	China	2015-Apr-23	EPI_ISL_200497	A/duck/Guangdong/04.23 DGQTSJ131-P/2015(Mixed)		Institute of Microbiology, Chinese Academy of Sciences
EPI666269	HA	China	2015-Jan-14	EPI_ISL_200494	A/duck/Jiangxi/01.14 NCJD067-P/2015(Mixed)		Institute of Microbiology, Chinese Academy of Sciences
EPI666245	HA	China	2015-Jan-14	EPI_ISL_200491	A/duck/Jiangxi/01.14 NCJD068-P/2015(Mixed)		Institute of Microbiology, Chinese Academy of Sciences
EPI666213	HA	China	2015-Jan-14	EPI_ISL_200487	A/duck/Jiangxi/01.14 NCJD069-P/2015(Mixed)		Institute of Microbiology, Chinese Academy of Sciences
EPI666189	HA	China	2015-Jan-14	EPI_ISL_200484	A/duck/Jiangxi/01.14 NCJD062-P/2015(Mixed)		Institute of Microbiology, Chinese Academy of Sciences
EPI666181	HA	China	2015-Feb-05	EPI_ISL_200483	A/duck/Jiangxi/02.05 YGYXG040-P/2015(Mixed)		Institute of Microbiology, Chinese Academy of Sciences
EPI666173	HA	China	2015-Jan-14	EPI_ISL_200482	A/duck/Jiangxi/01.14 NCJD065-P/2015(Mixed)		Institute of Microbiology, Chinese Academy of Sciences
EPI666157	HA	China	2015-Jan-14	EPI_ISL_200480	A/duck/Jiangxi/01.14 NCJD029-P/2015(Mixed)		Institute of Microbiology, Chinese Academy of Sciences
EPI666125	HA	China	2015-Apr-22	EPI_ISL_200476	A/duck/Guangdong/04.22 DGCPLB019-P/2015(Mixed)		Institute of Microbiology, Chinese Academy of Sciences
EPI666101	HA	China	2015-Apr-22	EPI_ISL_200473	A/duck/Guangdong/04.22 DGCPLB019-O/2015(Mixed)		Institute of Microbiology, Chinese Academy of Sciences
EPI666069	HA	China	2015-Mar-26	EPI_ISL_200469	A/duck/Guangdong/03.26 DGCPLB016-O/2015(Mixed)		Institute of Microbiology, Chinese Academy of Sciences
EPI665965	HA	China	2015-Apr-14	EPI_ISL_200456	A/duck/Hunan/04.14 YYGK903-O/2015(Mixed)		Institute of Microbiology, Chinese Academy of Sciences
EPI665741	HA	China	2015-Mar-06	EPI_ISL_200428	A/duck/Hubei/03.06 WHWTZ0062-P/2015(Mixed)		Institute of Microbiology, Chinese Academy of Sciences
EPI665725	HA	China	2015-Mar-06	EPI_ISL_200426	A/duck/Hubei/03.06 WHWTZ0155-P/2015(Mixed)		Institute of Microbiology, Chinese Academy of Sciences
EPI665685	HA	China	2015-Mar-06	EPI_ISL_200421	A/duck/Hubei/03.06 WHWTZ0104-P/2015(Mixed)		Institute of Microbiology, Chinese Academy of Sciences
EPI665677	HA	China	2015-Mar-06	EPI_ISL_200420	A/duck/Hubei/03.06 WWTZH0100-P/2015(Mixed)		Institute of Microbiology, Chinese Academy of Sciences
EPI665589	HA	China	2015-May-07	EPI_ISL_200409	A/duck/Jiangxi/05.07 NCJD0027A-O/2015(Mixed)		Institute of Microbiology, Chinese Academy of Sciences
EPI661983	HA	China	2015-Apr-15	EPI_ISL_199454	A/duck/Guangdong/04.15 SZBAXQ004/2015(H6N2)		Institute of Microbiology, Chinese Academy of Sciences
EPI661887	HA	China	2015-Apr-10	EPI_ISL_199442	A/duck/Guangxi/04.10 JX031/2015(Mixed)		Institute of Microbiology, Chinese Academy of Sciences
EPI661863	HA	China	2015-Apr-10	EPI_ISL_199439	A/duck/Guangxi/04.10 JX029/2015(H6N6)		Institute of Microbiology, Chinese Academy of Sciences
EPI661855	HA	China	2015-Apr-10	EPI_ISL_199438	A/duck/Guangxi/04.10 JX028/2015(H6N6)		Institute of Microbiology, Chinese Academy of Sciences
EPI661823	HA	China	2015-Feb-11	EPI_ISL_199434	A/duck/Guangdong/02.11 DGCPSJ007-P/2015(H6N6)		Institute of Microbiology, Chinese Academy of Sciences
EPI661815	HA	China	2015-Feb-11	EPI_ISL_199433	A/duck/Guangdong/02.11 DGCPLB005-P/2015(H6N6)		Institute of Microbiology, Chinese Academy of Sciences
EPI661783	HA	China	2015-Feb-11	EPI_ISL_199429	A/duck/Guangdong/02.11 DGQTXC191-P/2015(H6N6)		Institute of Microbiology, Chinese Academy of Sciences
EPI661775	HA	China	2015-Feb-11	EPI_ISL_199428	A/duck/Guangdong/02.11 DGQTSJ165-P/2015(H6N6)		Institute of Microbiology, Chinese Academy of Sciences
EPI661767	HA	China	2015-Feb-11	EPI_ISL_199427	A/duck/Guangdong/02.11 DGQTSJ161-P/2015(H6N6)		Institute of Microbiology, Chinese Academy of Sciences
EPI661759	HA	China	2015-Feb-11	EPI_ISL_199426	A/duck/Guangdong/02.11 DGQTSJ158-P/2015(H6N6)		Institute of Microbiology, Chinese Academy of Sciences
EPI661751	HA	China	2015-Feb-11	EPI_ISL_199425	A/duck/Guangdong/02.11 DGQTSJ154-P/2015(H6N6)		Institute of Microbiology, Chinese Academy of Sciences
EPI661743	HA	China	2015-Feb-11	EPI_ISL_199424	A/duck/Guangdong/02.11 DGQTSJ146-P/2015(H6N6)		Institute of Microbiology, Chinese Academy of Sciences
EPI661711	HA	China	2015-Feb-11	EPI_ISL_199420	A/duck/Guangdong/02.11 DGCP101-P/2015(H6N6)		Institute of Microbiology, Chinese Academy of Sciences
EPI661695	HA	China	2015-Apr-10	EPI_ISL_199418	A/duck/Guangxi/04.10 JX036/2015(Mixed)		Institute of Microbiology, Chinese Academy of Sciences
EPI661159	HA	China	2015-Apr-23	EPI_ISL_199351	A/duck/Guangdong/04.23 DGQTSJ136-P/2015(H6N6)		Institute of Microbiology, Chinese Academy of Sciences
EPI661143	HA	China	2015-Apr-23	EPI_ISL_199349	A/duck/Guangdong/04.23 DGQTSJ126-P/2015(H6N6)		Institute of Microbiology, Chinese Academy of Sciences
EPI661135	HA	China	2015-Apr-23	EPI_ISL_199348	A/duck/Guangdong/04.23 DGQTSJ123-P/2015(H6N6)		Institute of Microbiology, Chinese Academy of Sciences
EPI661111	HA	China	2015-Mar-26	EPI_ISL_199345	A/duck/Guangdong/03.26 DGCPLB015-O/2015(H6N2)		Institute of Microbiology, Chinese Academy of Sciences
EPI661063	HA	China	2015-Jan-14	EPI_ISL_199339	A/duck/Jiangxi/01.14 NCJD063-P/2015(H6N6)		Institute of Microbiology, Chinese Academy of Sciences
EPI661031	HA	China	2015-Jan-14	EPI_ISL_199335	A/duck/Jiangxi/01.14 NCJD072-P/2015(H6N6)		Institute of Microbiology, Chinese Academy of Sciences
EPI661023	HA	China	2015-Jan-14	EPI_ISL_199334	A/duck/Jiangxi/01.14 NCJD061-P/2015(H6N6)		Institute of Microbiology, Chinese Academy of Sciences
EPI661007	HA	China	2015-Jan-14	EPI_ISL_199332	A/duck/Jiangxi/01.14 NCJD064-P/2015(H6N6)		Institute of Microbiology, Chinese Academy of Sciences
EPI660935	HA	China	2015-Jan-14	EPI_ISL_199323	A/duck/Jiangxi/01.14 NCJD075-P/2015(H6N6)		Institute of Microbiology, Chinese Academy of Sciences
EPI660903	HA	China	2015-Jan-14	EPI_ISL_199319	A/duck/Jiangxi/01.14 NCJD073-P/2015(H6N6)		Institute of Microbiology, Chinese Academy of Sciences
EPI660847	HA	China	2015-Jan-14	EPI_ISL_199312	A/duck/Jiangxi/01.14 NCJD125-P/2015(H6N6)		Institute of Microbiology, Chinese Academy of Sciences
EPI660823	HA	China	2015-Feb-05	EPI_ISL_199309	A/duck/Jiangxi/02.05 YGYXG014-P/2015(H6N6)		Institute of Microbiology, Chinese Academy of Sciences
EPI660815	HA	China	2015-Feb-05	EPI_ISL_199308	A/duck/Jiangxi/02.05 YGYXG010-P/2015(H6N6)		Institute of Microbiology, Chinese Academy of Sciences
EPI660799	HA	China	2015-Apr-23	EPI_ISL_199306	A/duck/Guangdong/04.23 DGQTSJ134-O/2015(H6N6)		Institute of Microbiology, Chinese Academy of Sciences
EPI660735	HA	China	2015-Apr-23	EPI_ISL_199298	A/duck/Guangdong/04.23 DGQTSJ126-O/2015(H6N6)		Institute of Microbiology, Chinese Academy of Sciences
EPI660623	HA	China	2015-Apr-23	EPI_ISL_199284	A/duck/Guangdong/04.23 DGQTSJ124-P/2015(H6N6)		Institute of Microbiology, Chinese Academy of Sciences
EPI660615	HA	China	2015-Apr-22	EPI_ISL_199283	A/duck/Guangdong/04.22 DGCPLB013-O/2015(H6N6)		Institute of Microbiology, Chinese Academy of Sciences
EPI660551	HA	China	2015-Apr-22	EPI_ISL_199275	A/duck/Guangdong/04.22 DGCPLB023-P/2015(H6N6)		Institute of Microbiology, Chinese Academy of Sciences
EPI660487	HA	China	2015-Apr-22	EPI_ISL_199267	A/duck/Guangdong/04.22 DGCPLB022-P/2015(H6N6)		Institute of Microbiology, Chinese Academy of Sciences
EPI660479	HA	China	2015-Apr-23	EPI_ISL_199266	A/duck/Guangdong/04.23 DGQTSJ123-O/2015(H6N6)		Institute of Microbiology, Chinese Academy of Sciences
EPI660471	HA	China	2015-Apr-22	EPI_ISL_199265	A/duck/Guangdong/04.22 DGCPLB024-P/2015(H6N6)		Institute of Microbiology, Chinese Academy of Sciences
EPI660415	HA	China	2015-Apr-23	EPI_ISL_199258	A/duck/Guangdong/04.23 DGQTSJ133-P/2015(H6N6)		Institute of Microbiology, Chinese Academy of Sciences
EPI660383	HA	China	2015-Apr-23	EPI_ISL_199254	A/duck/Guangdong/04.23 DGQTSJ121-P/2015(H6N6)		Institute of Microbiology, Chinese Academy of Sciences
EPI660335	HA	China	2015-Apr-23	EPI_ISL_199248	A/duck/Guangdong/04.23 DGQTSJ134-P/2015(H6N6)		Institute of Microbiology, Chinese Academy of Sciences
EPI660327	HA	China	2015-Apr-23	EPI_ISL_199247	A/duck/Guangdong/04.23 DGQTSJ125-P/2015(H6N6)		Institute of Microbiology, Chinese Academy of Sciences
EPI660215	HA	China	2015-Apr-23	EPI_ISL_199233	A/duck/Guangdong/04.23 DGQTXC211-O/2015(H6N2)		Institute of Microbiology, Chinese Academy of Sciences
EPI660199	HA	China	2015-Apr-22	EPI_ISL_199231	A/duck/Guangdong/04.22 DGCPLB021-O/2015(H6N6)		Institute of Microbiology, Chinese Academy of Sciences
EPI660183	HA	China	2015-Apr-22	EPI_ISL_199229	A/duck/Guangdong/04.22 DGCP076-P/2015(H6N6)		Institute of Microbiology, Chinese Academy of Sciences
EPI660143	HA	China	2015-Apr-23	EPI_ISL_199224	A/duck/Guangdong/04.23 DGQTSJ139-P/2015(H6N6)		Institute of Microbiology, Chinese Academy of Sciences
EPI660135	HA	China	2015-Apr-22	EPI_ISL_199223	A/duck/Guangdong/04.22 DGCP088-P/2015(H6N6)		Institute of Microbiology, Chinese Academy of Sciences
EPI660103	HA	China	2015-Apr-22	EPI_ISL_199219	A/duck/Guangdong/04.22 DGCP090-P/2015(H6N6)		Institute of Microbiology, Chinese Academy of Sciences
EPI660031	HA	China	2015-Apr-22	EPI_ISL_199210	A/duck/Guangdong/04.22 DGCP087-P/2015(H6N6)		Institute of Microbiology, Chinese Academy of Sciences
EPI659999	HA	China	2015-Apr-23	EPI_ISL_199206	A/duck/Guangdong/04.23 DGQTSJ122-P/2015(H6N6)		Institute of Microbiology, Chinese Academy of Sciences
EPI659983	HA	China	2015-Apr-22	EPI_ISL_199204	A/duck/Guangdong/04.22 DGCPLB025-P/2015(H6N6)		Institute of Microbiology, Chinese Academy of Sciences
EPI659903	HA	China	2015-Mar-26	EPI_ISL_199194	A/duck/Guangdong/03.26 DGCP090-O/2015(H6N6)		Institute of Microbiology, Chinese Academy of Sciences
EPI659807	HA	China	2015-Mar-26	EPI_ISL_199182	A/duck/Guangdong/03.26 DGCPLB017-O/2015(H6N2)		Institute of Microbiology, Chinese Academy of Sciences
EPI659759	HA	China	2015-Mar-26	EPI_ISL_199176	A/duck/Guangdong/03.26 DGCPLB018-O/2015(H6N2)		Institute of Microbiology, Chinese Academy of Sciences
EPI659535	HA	China	2015-Apr-14	EPI_ISL_199140	A/duck/Hunan/04.14 YYXS900-O/2015(H6N6)		Institute of Microbiology, Chinese Academy of Sciences
EPI659527	HA	China	2015-Apr-14	EPI_ISL_199139	A/duck/Hunan/04.14 YYXS0888-1-P/2015(H6N6)		Institute of Microbiology, Chinese Academy of Sciences
EPI659407	HA	China	2015-Apr-14	EPI_ISL_199124	A/duck/Hunan/04.14 YYGK484-O/2015(H6N6)		Institute of Microbiology, Chinese Academy of Sciences
EPI659399	HA	China	2015-Apr-14	EPI_ISL_199123	A/duck/Hunan/04.14 YYGK474-O/2015(H6N6)		Institute of Microbiology, Chinese Academy of Sciences
EPI659343	HA	China	2015-Apr-14	EPI_ISL_199116	A/duck/Hunan/04.14 YYGK439-1-P/2015(H6N6)		Institute of Microbiology, Chinese Academy of Sciences
EPI659335	HA	China	2015-Apr-14	EPI_ISL_199115	A/duck/Hunan/04.14 YYGK0434-1-P/2015(H6N6)		Institute of Microbiology, Chinese Academy of Sciences
EPI659071	HA	China	2015-Jan-21	EPI_ISL_199082	A/duck/Hunan/01.21 YYFQH0009-P/2015(H6N6)		Institute of Microbiology, Chinese Academy of Sciences
EPI658679	HA	China	2015-Mar-06	EPI_ISL_199033	A/duck/Hubei/03.06 WHWTZ0149-O/2015(H6N6)		Institute of Microbiology, Chinese Academy of Sciences
EPI658631	HA	China	2015-Mar-06	EPI_ISL_199027	A/duck/Hubei/03.06 WHWTZ0157-P/2015(H6N6)		Institute of Microbiology, Chinese Academy of Sciences
EPI658591	HA	China	2015-Mar-06	EPI_ISL_199022	A/duck/Hubei/03.06 WHWTZ0055-P/2015(H6N6)		Institute of Microbiology, Chinese Academy of Sciences
EPI658583	HA	China	2015-Mar-06	EPI_ISL_199021	A/duck/Hubei/03.06 WHWTZ0054-P/2015(H6N6)		Institute of Microbiology, Chinese Academy of Sciences
EPI658559	HA	China	2015-Mar-06	EPI_ISL_199018	A/duck/Hubei/03.06 WHWTZ0153-P/2015(H6N6)		Institute of Microbiology, Chinese Academy of Sciences
EPI658327	HA	China	2015-May-07	EPI_ISL_198989	A/duck/Jiangxi/05.07 NCJD0063A-P/2015(H6N6)		Institute of Microbiology, Chinese Academy of Sciences
EPI658255	HA	China	2015-May-07	EPI_ISL_198980	A/duck/Jiangxi/05.07 NCJD0051A-P/2015(H6N6)		Institute of Microbiology, Chinese Academy of Sciences
EPI658215	HA	China	2015-Apr-01	EPI_ISL_198975	A/duck/Jiangxi/04.01 NCDZT0414-P/2015(H6N6)		Institute of Microbiology, Chinese Academy of Sciences
EPI658135	HA	China	2015-May-07	EPI_ISL_198965	A/duck/Jiangxi/05.07 NCJD0034A-O/2015(H6N6)		Institute of Microbiology, Chinese Academy of Sciences
EPI657730	HA	China	2014-Dec-17	EPI_ISL_198907	A/duck/Hunan/12.17 YYFQH0012-O/2014(H6N6)		Institute of Microbiology, Chinese Academy of Sciences
EPI656738	HA	China	2015-Mar-06	EPI_ISL_198779	A/duck/Hubei/03.06 WHWTZ146-P/2015		Institute of Microbiology, Chinese Academy of Sciences
EPI656706	HA	China	2014-Dec-07	EPI_ISL_198775	A/duck/Hunan/12.07 YYGK97-P/2014(H6N6)		Institute of Microbiology, Chinese Academy of Sciences
EPI656554	HA	China	2015-Mar-06	EPI_ISL_198756	A/duck/Hubei/03.06 WHWTZ129-P/2015(H6N6)		Institute of Microbiology, Chinese Academy of Sciences
EPI656546	HA	China	2015-Mar-06	EPI_ISL_198755	A/duck/Hubei/03.06 WHWTZ122-P/2015(H6N6)		Institute of Microbiology, Chinese Academy of Sciences
EPI647466	HA	China	2014-Jul-01	EPI_ISL_197208	A/duck/Zhejiang/727042/2014		Import from public-domain	Wu,H.; Peng,X.; Cheng,L.; Wu,N.
EPI647465	HA	China	2014-Jul-01	EPI_ISL_197207	A/duck/Zhejiang/727038/2014		Import from public-domain	Wu,H.; Peng,X.; Cheng,L.; Wu,N.
EPI647464	HA	China	2014-Jul-01	EPI_ISL_197206	A/duck/Zhejiang/77174/2014		Import from public-domain	Wu,H.; Peng,X.; Cheng,L.; Wu,N.
EPI590261	HA	Japan	2014-Oct-22	EPI_ISL_179432	A/duck/Yamagata/061004/2014		Import from public-domain	Kida,H.; Sakoda,Y.; Okamatsu,M.; Matsuno,K.; Masani,K.; Hatamachi,J.
EPI574243	HA	Bulgaria	2010-Apr-12	EPI_ISL_174892	A/mule duck/Bulgaria/674/2010		Import from public-domain	Marinove-Petkova,A.; Georgiev,G.; Petkov,T.; Darnell,D.; Franks,J.; Walker,D.; Seiler,P.; Danner,A.; Graham,A.; McKenzie,P.; Krauss,S.; Webby,R.J.; Webster,R.G.
EPI574208	HA	Bulgaria	2010-Mar-27	EPI_ISL_174884	A/mule duck/Bulgaria/506/2010		Import from public-domain	Marinove-Petkova,A.; Georgiev,G.; Petkov,T.; Darnell,D.; Franks,J.; Walker,D.; Seiler,P.; Danner,A.; Graham,A.; McKenzie,P.; Krauss,S.; Webby,R.J.; Webster,R.G.
EPI574207	HA	Bulgaria	2010-Mar-09	EPI_ISL_174883	A/mule duck/Bulgaria/365/2010		Import from public-domain	Marinove-Petkova,A.; Georgiev,G.; Petkov,T.; Darnell,D.; Franks,J.; Walker,D.; Seiler,P.; Danner,A.; Graham,A.; McKenzie,P.; Krauss,S.; Webby,R.J.; Webster,R.G.
EPI574182	HA	Bulgaria	2010-Feb-09	EPI_ISL_174872	A/mule duck/Bulgaria/160/2010		Import from public-domain	Marinove-Petkova,A.; Georgiev,G.; Petkov,T.; Darnell,D.; Franks,J.; Walker,D.; Seiler,P.; Danner,A.; Graham,A.; McKenzie,P.; Krauss,S.; Webby,R.J.; Webster,R.G.
EPI574180	HA	Bulgaria	2010-Feb-09	EPI_ISL_174870	A/mule duck/Bulgaria/156/2010		Import from public-domain	Marinove-Petkova,A.; Georgiev,G.; Petkov,T.; Darnell,D.; Franks,J.; Walker,D.; Seiler,P.; Danner,A.; Graham,A.; McKenzie,P.; Krauss,S.; Webby,R.J.; Webster,R.G.
EPI574214	HA	Bulgaria	2010-Feb-11	EPI_ISL_174869	A/mule duck/Bulgaria/187/2010		Import from public-domain	Marinove-Petkova,A.; Georgiev,G.; Petkov,T.; Darnell,D.; Franks,J.; Walker,D.; Seiler,P.; Danner,A.; Graham,A.; McKenzie,P.; Krauss,S.; Webby,R.J.; Webster,R.G.
EPI599641	HA	China	2013-Mar-10	EPI_ISL_173530	A/duck/Jiangxi/10304/2013		Import from public-domain	Ma,C.; Lam,T.T.Y.; Chai,Y.; Wang,J.; Fan,X.; Hong,W.; Zhang,Y.; Li,L.; Liu,Y.; Smith,D.K.; Webby,R.J.; Peiris,J.S.M.; Zhu,H.; Guan,Y.
EPI501134	HA	China	2010-Dec-10	EPI_ISL_154191	A/Duck/Zhejiang/S4204/2010	Harbin Veterinary Research Institute (CAAS)	Harbin Veterinary Research Institute (CAAS)	Wang, G.J.; Deng,G.H.; Shi, J.Z.; Luo, W.Y.; Zhang, G.Q.; Zhang, Q.Y.; Liu, L.L.; Jiang, Y.P.; Li, C.J.; Sriwilaijaroen, N.; Hiramatsu, H.; Suzuki, Y.; Kawaoka, Y.; Chen, H.L.
EPI501126	HA	China	2011-Mar-09	EPI_ISL_154190	A/Duck/Zhejiang/S1134/2011	Harbin Veterinary Research Institute (CAAS)	Harbin Veterinary Research Institute (CAAS)	Wang, G.J.; Deng,G.H.; Shi, J.Z.; Luo, W.Y.; Zhang, G.Q.; Zhang, Q.Y.; Liu, L.L.; Jiang, Y.P.; Li, C.J.; Sriwilaijaroen, N.; Hiramatsu, H.; Suzuki, Y.; Kawaoka, Y.; Chen, H.L.
EPI501118	HA	China	2010-Mar-03	EPI_ISL_154189	A/Duck/Zhejiang/S1023/2010	Harbin Veterinary Research Institute (CAAS)	Harbin Veterinary Research Institute (CAAS)	Wang, G.J.; Deng,G.H.; Shi, J.Z.; Luo, W.Y.; Zhang, G.Q.; Zhang, Q.Y.; Liu, L.L.; Jiang, Y.P.; Li, C.J.; Sriwilaijaroen, N.; Hiramatsu, H.; Suzuki, Y.; Kawaoka, Y.; Chen, H.L.
EPI501102	HA	China	2010-Dec-10	EPI_ISL_154187	A/Duck/Hunan/S4273/2010	Harbin Veterinary Research Institute (CAAS)	Harbin Veterinary Research Institute (CAAS)	Wang, G.J.; Deng,G.H.; Shi, J.Z.; Luo, W.Y.; Zhang, G.Q.; Zhang, Q.Y.; Liu, L.L.; Jiang, Y.P.; Li, C.J.; Sriwilaijaroen, N.; Hiramatsu, H.; Suzuki, Y.; Kawaoka, Y.; Chen, H.L.
EPI501070	HA	China	2010-Dec-10	EPI_ISL_154183	A/Duck/Hubei/S4135/2010	Harbin Veterinary Research Institute (CAAS)	Harbin Veterinary Research Institute (CAAS)	Wang, G.J.; Deng,G.H.; Shi, J.Z.; Luo, W.Y.; Zhang, G.Q.; Zhang, Q.Y.; Liu, L.L.; Jiang, Y.P.; Li, C.J.; Sriwilaijaroen, N.; Hiramatsu, H.; Suzuki, Y.; Kawaoka, Y.; Chen, H.L.
EPI501046	HA	China	2010-Dec-10	EPI_ISL_154180	A/Duck/Guangxi/S4111/2010	Harbin Veterinary Research Institute (CAAS)	Harbin Veterinary Research Institute (CAAS)	Wang, G.J.; Deng,G.H.; Shi, J.Z.; Luo, W.Y.; Zhang, G.Q.; Zhang, Q.Y.; Liu, L.L.; Jiang, Y.P.; Li, C.J.; Sriwilaijaroen, N.; Hiramatsu, H.; Suzuki, Y.; Kawaoka, Y.; Chen, H.L.
EPI501038	HA	China	2010-Dec-10	EPI_ISL_154179	A/Duck/Guangdong/S4251/2010	Harbin Veterinary Research Institute (CAAS)	Harbin Veterinary Research Institute (CAAS)	Wang, G.J.; Deng,G.H.; Shi, J.Z.; Luo, W.Y.; Zhang, G.Q.; Zhang, Q.Y.; Liu, L.L.; Jiang, Y.P.; Li, C.J.; Sriwilaijaroen, N.; Hiramatsu, H.; Suzuki, Y.; Kawaoka, Y.; Chen, H.L.
EPI501022	HA	China	2010-Dec-10	EPI_ISL_154177	A/Duck/Guangdong/S4018/2010	Harbin Veterinary Research Institute (CAAS)	Harbin Veterinary Research Institute (CAAS)	Wang, G.J.; Deng,G.H.; Shi, J.Z.; Luo, W.Y.; Zhang, G.Q.; Zhang, Q.Y.; Liu, L.L.; Jiang, Y.P.; Li, C.J.; Sriwilaijaroen, N.; Hiramatsu, H.; Suzuki, Y.; Kawaoka, Y.; Chen, H.L.
EPI501014	HA	China	2010-Oct-15	EPI_ISL_154176	A/Duck/Guangdong/S3468/2010	Harbin Veterinary Research Institute (CAAS)	Harbin Veterinary Research Institute (CAAS)	Wang, G.J.; Deng,G.H.; Shi, J.Z.; Luo, W.Y.; Zhang, G.Q.; Zhang, Q.Y.; Liu, L.L.; Jiang, Y.P.; Li, C.J.; Sriwilaijaroen, N.; Hiramatsu, H.; Suzuki, Y.; Kawaoka, Y.; Chen, H.L.
EPI501006	HA	China	2010-Oct-15	EPI_ISL_154175	A/Duck/Guangdong/S3225/2010	Harbin Veterinary Research Institute (CAAS)	Harbin Veterinary Research Institute (CAAS)	Wang, G.J.; Deng,G.H.; Shi, J.Z.; Luo, W.Y.; Zhang, G.Q.; Zhang, Q.Y.; Liu, L.L.; Jiang, Y.P.; Li, C.J.; Sriwilaijaroen, N.; Hiramatsu, H.; Suzuki, Y.; Kawaoka, Y.; Chen, H.L.
EPI500998	HA	China	2010-Oct-13	EPI_ISL_154174	A/Duck/Guangdong/S3180/2010	Harbin Veterinary Research Institute (CAAS)	Harbin Veterinary Research Institute (CAAS)	Wang, G.J.; Deng,G.H.; Shi, J.Z.; Luo, W.Y.; Zhang, G.Q.; Zhang, Q.Y.; Liu, L.L.; Jiang, Y.P.; Li, C.J.; Sriwilaijaroen, N.; Hiramatsu, H.; Suzuki, Y.; Kawaoka, Y.; Chen, H.L.
EPI500990	HA	China	2010-Oct-14	EPI_ISL_154173	A/Duck/Guangdong/S3073/2010	Harbin Veterinary Research Institute (CAAS)	Harbin Veterinary Research Institute (CAAS)	Wang, G.J.; Deng,G.H.; Shi, J.Z.; Luo, W.Y.; Zhang, G.Q.; Zhang, Q.Y.; Liu, L.L.; Jiang, Y.P.; Li, C.J.; Sriwilaijaroen, N.; Hiramatsu, H.; Suzuki, Y.; Kawaoka, Y.; Chen, H.L.
EPI500982	HA	China	2011-Mar-09	EPI_ISL_154172	A/Duck/Guangdong/S1155/2011	Harbin Veterinary Research Institute (CAAS)	Harbin Veterinary Research Institute (CAAS)	Wang, G.J.; Deng,G.H.; Shi, J.Z.; Luo, W.Y.; Zhang, G.Q.; Zhang, Q.Y.; Liu, L.L.; Jiang, Y.P.; Li, C.J.; Sriwilaijaroen, N.; Hiramatsu, H.; Suzuki, Y.; Kawaoka, Y.; Chen, H.L.
EPI500958	HA	China	2011-Mar-09	EPI_ISL_154169	A/Duck/Guangdong/S1419/2011	Harbin Veterinary Research Institute (CAAS)	Harbin Veterinary Research Institute (CAAS)	Wang, G.J.; Deng,G.H.; Shi, J.Z.; Luo, W.Y.; Zhang, G.Q.; Zhang, Q.Y.; Liu, L.L.; Jiang, Y.P.; Li, C.J.; Sriwilaijaroen, N.; Hiramatsu, H.; Suzuki, Y.; Kawaoka, Y.; Chen, H.L.
EPI500950	HA	China	2010-Mar-03	EPI_ISL_154168	A/Duck/Guangdong/S1328/2010	Harbin Veterinary Research Institute (CAAS)	Harbin Veterinary Research Institute (CAAS)	Wang, G.J.; Deng,G.H.; Shi, J.Z.; Luo, W.Y.; Zhang, G.Q.; Zhang, Q.Y.; Liu, L.L.; Jiang, Y.P.; Li, C.J.; Sriwilaijaroen, N.; Hiramatsu, H.; Suzuki, Y.; Kawaoka, Y.; Chen, H.L.
EPI500942	HA	China	2010-Mar-03	EPI_ISL_154167	A/Duck/Guangdong/S1289/2010	Harbin Veterinary Research Institute (CAAS)	Harbin Veterinary Research Institute (CAAS)	Wang, G.J.; Deng,G.H.; Shi, J.Z.; Luo, W.Y.; Zhang, G.Q.; Zhang, Q.Y.; Liu, L.L.; Jiang, Y.P.; Li, C.J.; Sriwilaijaroen, N.; Hiramatsu, H.; Suzuki, Y.; Kawaoka, Y.; Chen, H.L.
EPI471881	HA	China	2011-Jan-14	EPI_ISL_146883	A/duck/Guangxi/GXd-7/2011		Import from public-domain	Xie,Z.; Zhou,C.; Peng,Y.; Liu,J.; Pang,Y.; Deng,X.; Xie,L.; Fan,Q.
EPI471873	HA	China	2010-Nov-11	EPI_ISL_146882	A/duck/Guangxi/GXd-6/2010		Import from public-domain	Xie,Z.; Zhou,C.; Peng,Y.; Liu,J.; Pang,Y.; Deng,X.; Xie,L.; Fan,Q.
EPI461645	HA	China	2012-Mar-24	EPI_ISL_143938	A/duck/Hunan/S1661/2012		Import from public-domain	Deng,G.; Tan,D.; Shi,J.; Cui,P.; Jiang,Y.; Liu,L.; Tian,G.; Kawaoka,Y.; Li,C.; Chen,H.
EPI417486	HA	China	2010-Apr-02	EPI_ISL_134539	A/duck/Guangxi/GXd-2/2010		Import from public-domain	Xie,Z.; Zhou,C.; Peng,Y.; Liu,J.; Pang,Y.; Deng,X.; Xie,L.; Fan,Q.
EPI401600	HA	China	2010-May-08	EPI_ISL_131251	A/duck/Guangxi/GXd-5/2010		Import from public-domain	Xie,Z.; Xie,L.; Zhou,C.; Liu,J.; Pang,Y.; Deng,X.; Fan,Q.; Peng,Y.
EPI359257	HA	China	2010-May-22	EPI_ISL_107998	A/duck/Hubei/5/2010		Import from public-domain	Yao,Y.
EPI359249	HA	China	2010-Jan-01	EPI_ISL_107989	A/duck/Hubei/5/2010		Import from public-domain	Yao,Y.
EPI359241	HA	China	2010-Jan-01	EPI_ISL_107988	A/duck/Hubei/5/2010		Import from public-domain	Yao,Y.
EPI359233	HA	China	2010-May-22	EPI_ISL_107987	A/duck/Hubei/2/2010		Import from public-domain	Yao,Y.
EPI359225	HA	China	2010-May-22	EPI_ISL_107986	A/duck/Hubei/10/2010		Import from public-domain	Yao,Y.
EPI345636	HA	China	2010-Mar-01	EPI_ISL_99582	A/duck/Eastern China/13/2010		Import from public-domain	Zhao,G.; Liu,X.
EPI345635	HA	China	2010-Apr-01	EPI_ISL_99581	A/duck/Eastern China/14/2010		Import from public-domain	Zhao,G.; Liu,X.
EPI345634	HA	China	2010-Apr-01	EPI_ISL_99580	A/duck/Eastern China/16/2010		Import from public-domain	Zhao,G.; Liu,X.
EPI345624	HA	China	2010-Aug-01	EPI_ISL_99570	A/duck/Eastern China/48/2010		Import from public-domain	Zhao,G.; Liu,X.
EPI339178	HA	Germany	2010-Jan-01	EPI_ISL_97367	A/duck/Germany-MV/R871/2010		Friedrich-Loeffler-Institut
EPI339182	HA	Germany	2010-Jan-01	EPI_ISL_97367	A/duck/Germany-MV/R871/2010		Friedrich-Loeffler-Institut
EPI1890287	HA	Egypt	2018-Jan-04	EPI_ISL_4031376	A/teal/Egypt/MBD1566C/2018		Import from public-domain	Kayed,A.S.; Kandeil,A.; El-Shesheny,R.; Kayali,G.; Ali,M.A.
EPI1890279	HA	Egypt	2018-Jan-04	EPI_ISL_4031375	A/teal/Egypt/MBD1556OP/2018		Import from public-domain	Kayed,A.S.; Kandeil,A.; El-Shesheny,R.; Kayali,G.; Ali,M.A.
EPI1774280	HA	Belgium	2016-Oct-13	EPI_ISL_399580	A/Anas crecca/Belgium/9685/2016		Import from public-domain	Steensels,M.; Lambrecht,B.
EPI1370644	HA	Egypt	2017-Nov-19	EPI_ISL_341563	A/Eurasian-teal/Egypt/P2-29/2017	National Laboratory for Veterinary Quality Control on Poultry production- Animal Health Research Inistitute	Animal Health Research Institute	Zanaty,AM; Erfan,AM; Mady,WH; Amer,F; Nour,AA; Neveen,R; Samy,M; Selim,AA; Hassan,WM; Naguib,MM
EPI740654	HA	China	2014-Jan-17	EPI_ISL_217937	A/Anas crecca/Hubei/Honghu1046/2014_H6N8	State Key Laboratory of Virology and Wuhan Institute of Virology, Chinese Academy of Sciences	Wuhan Institute of Virology
EPI1774424	HA	Belgium	2016-Dec-31	EPI_ISL_502608	A/Anas platyrhynchos/Belgium/227_H192329_2017/2016		Import from public-domain	Lambrecht,B.; Steensels,M.; Fusaro,A.; Milani,A.; Pastori,A.; Schivo,A.; Salviato,A.; Zamperin,G.; Monne,I.; Terregino,C.
EPI1778950	HA	Belgium	2017-Nov-28	EPI_ISL_502601	A/Anas platyrhynchos/Belgium/11075_35/2017		Import from public-domain	Lambrecht,B.; Steensels,M.; Fusaro,A.; Milani,A.; Pastori,A.; Schivo,A.; Salviato,A.; Zamperin,G.; Monne,I.; Terregino,C.
EPI1774344	HA	Belgium	2017-Nov-28	EPI_ISL_502601	A/Anas platyrhynchos/Belgium/11075_35/2017		Import from public-domain	Lambrecht,B.; Steensels,M.; Fusaro,A.; Milani,A.; Pastori,A.; Schivo,A.; Salviato,A.; Zamperin,G.; Monne,I.; Terregino,C.
EPI1778948	HA	Belgium	2017-Nov-28	EPI_ISL_502600	A/Anas platyrhynchos/Belgium/11075_20/2017		Import from public-domain	Lambrecht,B.; Steensels,M.; Fusaro,A.; Milani,A.; Pastori,A.; Schivo,A.; Salviato,A.; Zamperin,G.; Monne,I.; Terregino,C.
EPI1774336	HA	Belgium	2017-Nov-28	EPI_ISL_502600	A/Anas platyrhynchos/Belgium/11075_20/2017		Import from public-domain	Lambrecht,B.; Steensels,M.; Fusaro,A.; Milani,A.; Pastori,A.; Schivo,A.; Salviato,A.; Zamperin,G.; Monne,I.; Terregino,C.
EPI1634233	HA	Belgium	2016-Sep-08	EPI_ISL_399552	A/Anas platyrhynchos/Belgium/11186-34/2016		Import from public-domain	Steensels,M.; Lambrecht,B.
EPI1774368	HA	Belgium	2016-Sep-08	EPI_ISL_399552	A/Anas platyrhynchos/Belgium/11186-34/2016		Import from public-domain	Steensels,M.; Lambrecht,B.
EPI1634231	HA	Belgium	2015-Sep-18	EPI_ISL_399550	A/Anas platyrhynchos/Belgium/4660/2015		Import from public-domain	Steensels,M.; Lambrecht,B.
EPI1774472	HA	Belgium	2015-Sep-18	EPI_ISL_399550	A/Anas platyrhynchos/Belgium/4660/2015		Import from public-domain	Steensels,M.; Lambrecht,B.
EPI1634229	HA	Belgium	2015-Nov-24	EPI_ISL_399548	A/Anas platyrhynchos/Belgium/33_2016/2015		Import from public-domain	Steensels,M.; Lambrecht,B.
EPI1774440	HA	Belgium	2015-Nov-24	EPI_ISL_399548	A/Anas platyrhynchos/Belgium/33_2016/2015		Import from public-domain	Steensels,M.; Lambrecht,B.
EPI1478981	HA	Hungary	2019-Mar-14	EPI_ISL_362148	A/duck/Hungary/1147/2019	National Food Chain Safety Office Veterinary Diagnostic Directorate Laboratory for Molecular Biology	National Food Chain Safety Office (NFCSO)	Ursu, Krisztina; Malik, Peter; Balint, Adam
EPI1328428	HA	Russian Federation	2016-Sep-03	EPI_ISL_332679	A/mallard/Toguchin/1154/2016	State Research Center of Virology and Biotechnology (VECTOR)	State Research Center of Virology and Biotechnology (VECTOR)	Natalia,Goncharova; Ivan,Susloparov; Natalia,Kolosova; Vasiliy,Marchenko; Alexander,Ryzhikov
EPI1307044	HA	Georgia	2015-Oct-10	EPI_ISL_328971	A/mallard duck/Georgia/7/2015		Import from public-domain	Poen,M.J.; Verhagen,J.H.; Vuong,O.; Scheuer,R.D.; Pas,S.D.; Fouchier,R.A.M.
EPI1306912	HA	Netherlands	2015-Sep-12	EPI_ISL_328957	A/mallard duck/Netherlands/60/2015		Import from public-domain	Poen,M.J.; Verhagen,J.H.; Vuong,O.; Scheuer,R.D.; Pas,S.D.; Fouchier,R.A.M.
EPI1306918	HA	Netherlands	2015-Sep-05	EPI_ISL_328956	A/mallard duck/Netherlands/59/2015		Import from public-domain	Poen,M.J.; Verhagen,J.H.; Vuong,O.; Scheuer,R.D.; Pas,S.D.; Fouchier,R.A.M.
EPI1098805	HA	Bangladesh	2016-Nov-25	EPI_ISL_284769	A/duck/Bangladesh/31227/2016		Import from public-domain	Barman,S.; Turner,J.C.; Hasan,M.K.; Akhtar,S.; Franks,J.; El-Shesheny,R.; Walker,D.; Seiler,P.; Friedman,K.; Kercher,L.; Kayali,G.; Jones-Engel,L.; McKenzie,P.; Krauss,S.; Webby,R.J.; Feeroz,M.M.; Webster,R.G.
EPI1011020	HA	Netherlands	2014-Oct-28	EPI_ISL_267352	A/mallard duck/Netherlands/9/2014		Import from public-domain
EPI1013531	HA	Netherlands	2011-Sep-01	EPI_ISL_267228	A/mallard duck/Netherlands/12/2011		Import from public-domain
EPI1011165	HA	Netherlands	2014-Nov-22	EPI_ISL_267219	A/mallard duck/Netherlands/11/2014		Import from public-domain
EPI891148	HA	Netherlands	2013-Oct-15	EPI_ISL_243515	A/mallard duck/Netherlands/9/2013		Import from public-domain	Poen,M.J.; Verhagen,J.H.; Vuong,O.; Scheuer,R.D.; Pas,S.D.; Fouchier,R.A.M.
EPI890973	HA	Netherlands	2011-Oct-19	EPI_ISL_243398	A/mallard duck/Netherlands/30/2011		Import from public-domain	Poen,M.J.; Verhagen,J.H.; Vuong,O.; Scheuer,R.D.; Pas,S.D.; Fouchier,R.A.M.
EPI889985	HA	Netherlands	2012-Oct-18	EPI_ISL_243384	A/mallard duck/Netherlands/12/2012		Import from public-domain	Poen,M.J.; Verhagen,J.H.; Vuong,O.; Scheuer,R.D.; Pas,S.D.; Fouchier,R.A.M.
EPI712792	HA	China	2015-Feb-05	EPI_ISL_212424	A/Mallard/Hubei/chenhu VI88/2015_H6N1	State Key Laboratory of Virology and Wuhan Institute of Virology, Chinese Academy of Sciences	Wuhan Institute of Virology
EPI645798	HA	Vietnam	2014-Sep-01	EPI_ISL_196423	A/duck/Vietnam/HU1-627/2014		Import from public-domain	Kida,H.; Sakoda,Y.; Okamatsu,M.; Hatamachi,J.
EPI645796	HA	Vietnam	2014-Sep-01	EPI_ISL_196420	A/duck/Vietnam/HU1-1279/2014		Import from public-domain	Kida,H.; Sakoda,Y.; Okamatsu,M.; Hatamachi,J.
EPI645795	HA	Vietnam	2014-Sep-01	EPI_ISL_196419	A/duck/Vietnam/HU1-632/2014		Import from public-domain	Kida,H.; Sakoda,Y.; Okamatsu,M.; Hatamachi,J.
EPI645788	HA	Vietnam	2014-Sep-01	EPI_ISL_196413	A/duck/Vietnam/HU1-637/2014		Import from public-domain	Kida,H.; Sakoda,Y.; Okamatsu,M.; Hatamachi,J.
EPI617876	HA	Georgia	2011-Nov-26	EPI_ISL_189700	A/mallard/Republic of Georgia/13/2011		Import from public-domain	Wentworth,D.E.; Halpin,R.A.; Lin,X.; Simenauer,A.; Akopov,A.; Mohan,M.; Fedorova,N.; Tsitrin,T.; Puri,V.; Stockwell,T.; Amedeo,P.; Bishop,B.; Gupta,N.; Hoover,J.; Katzel,D.; Schobel,S.; Shrivastava,S.; Thovarai,V.; Bao,Y.; Sanders,R.; Zhdanov,S.; Kiryutin,B.; Lipman,D.J.; Tatusova,T.; Fouchier,R.A.M.
EPI596640	HA	Vietnam	2013-May-09	EPI_ISL_181138	A/duck/Quang Ninh/55/2013		Import from public-domain	Soda,K.; Hotta,K.; Trang,H.U.; Le,Q.M.; Yamashiro,T.; Ito,T.
EPI596423	HA	Vietnam	2013-Jun-05	EPI_ISL_181120	A/duck/Vietnam/LBM439/2013		Import from public-domain	Soda,K.; Hotta,K.; Trang,H.U.; Le,Q.M.; Yamashiro,T.; Ito,T.; Trang,U.H.
EPI589359	HA	Vietnam	2013-Sep-10	EPI_ISL_179174	A/duck/Vietnam/LBM491/2013		Import from public-domain	Soda,K.; Hotta,K.; Trang,H.U.; Le,Q.M.; Yamashiro,T.; Ito,T.
EPI574318	HA	Vietnam	2011-Dec-06	EPI_ISL_174915	A/duck/Vietnam/LBM74-c1/2011		Import from public-domain	Soda,K.; Hotta,K.; Trang,H.U.; Le,Q.M.; Yamashiro,T.; Ito,T.; Trang,U.H.
EPI542421	HA	Vietnam	2013-Nov-22	EPI_ISL_166546	A/duck/Nha Trang/60/2013		Import from public-domain	Soda,K.; Yamashiro,T.; Le,Q.M.; Ito,T.
EPI515045	HA	Vietnam	2013-Aug-13	EPI_ISL_158786	A/duck/Vietnam/LBM473/2013		Import from public-domain	Soda, K.; Hotta, K.; Le, M.Q.; Toshihiro, I.
EPI433412	HA	Czech Republic	2010-Nov-01	EPI_ISL_137587	A/mallard/Czech Republic/15962-4T/2010		Import from public-domain	Nagy,A.; Cernikova,L.; Hornickova,J.
EPI367597	HA	Czech Republic	2010-Nov-01	EPI_ISL_116139	A/mallard/Czech Republic/15962-1T/2010		Import from public-domain	Nagy,A.; Cernikova,L.; Hornickova,J.
EPI1904854	HA	Bangladesh	2020-Feb-22	EPI_ISL_4073172	A/duck/Bangladesh/44337/2020		Import from public-domain	Barman,S.; Turner,J.C.; Hasan,M.; Akhtar,S.; Franks,J.; El-Shesheny,R.; Walker,D.; Seiler,P.; Mukherjee,N.; Kercher,L.; McKenzie,P.; Feeroz,M.; Webby,R.J.
EPI1904781	HA	Bangladesh	2020-Feb-22	EPI_ISL_4073125	A/duck/Bangladesh/44407/2020		Import from public-domain	Barman,S.; Turner,J.C.; Hasan,M.; Akhtar,S.; Franks,J.; El-Shesheny,R.; Walker,D.; Seiler,P.; Mukherjee,N.; Kercher,L.; McKenzie,P.; Feeroz,M.; Webby,R.J.
EPI1903262	HA	Bangladesh	2019-Dec-11	EPI_ISL_4071720	A/duck/Bangladesh/41252/2019		Import from public-domain	Barman,S.; Turner,J.C.; Hasan,M.; Akhtar,S.; Franks,J.; El-Shesheny,R.; Walker,D.; Seiler,P.; Mukherjee,N.; Kercher,L.; McKenzie,P.; Feeroz,M.; Webby,R.J.
EPI1328456	HA	Russian Federation	2016-Sep-03	EPI_ISL_332682	A/teal/Toguchin/1157/2016	State Research Center of Virology and Biotechnology (VECTOR)	State Research Center of Virology and Biotechnology (VECTOR)	Natalia,Goncharova; Ivan,Susloparov; Natalia,Kolosova; Vasiliy,Marchenko; Alexander,Ryzhikov
EPI1328441	HA	Russian Federation	2016-Sep-03	EPI_ISL_332681	A/teal/Toguchin/1156/2016	State Research Center of Virology and Biotechnology (VECTOR)	State Research Center of Virology and Biotechnology (VECTOR)	Natalia,Goncharova; Ivan,Susloparov; Natalia,Kolosova; Vasiliy,Marchenko; Alexander,Ryzhikov
EPI1328425	HA	Russian Federation	2016-Sep-03	EPI_ISL_332677	A/teal/Toguchin/1153/2016	State Research Center of Virology and Biotechnology (VECTOR)	State Research Center of Virology and Biotechnology (VECTOR)	Natalia,Goncharova; Ivan,Susloparov; Natalia,Kolosova; Vasiliy,Marchenko; Alexander,Ryzhikov
EPI965297	HA	Bangladesh	2015-Jul-11	EPI_ISL_257092	A/duck/Bangladesh/25767/2015		Import from public-domain	Barman,S.; Marinova-Petkova,A.; Hasan,M.K.; Akhtar,S.; Turner,J.C.; Franks,J.; Walker,D.; Seiler,P.; Friedman,K.; Kercher,L.; Kayali,G.; Jones-Engel,L.; McKenzie,P.; Krauss,S.; Webby,R.J.; Feeroz,M.M.; Webster,R.G.
EPI702350	HA	Cambodia	2013-Mar-14	EPI_ISL_208682	A/Duck/Cambodia/BeongTapream/231003/2013/H6N8	National Veterinary Research Institute	National Veterinary Institute
EPI926012	HA	Russian Federation	2016-Sep-10	EPI_ISL_250238	A/gadwall/Chany/97/2016	Research Institute of Experimental and Clinical Medicine	WHO National Influenza Centre Russian Federation	Sharshov,K.A.; Sobolev,I.A.; Li,Xinxin; Fadeev,A.V.; Egorova,A.A.; Kotenko,A.V.; Komissarov,A.B.; Vasin,A.V.; Kurskaya,O.G.; Alexeev,A.Y.; Shestopalov,A.M.
EPI890044	HA	Netherlands	2011-Nov-04	EPI_ISL_243406	A/gadwall duck/Netherlands/1/2011		Import from public-domain	Poen,M.J.; Verhagen,J.H.; Vuong,O.; Scheuer,R.D.; Pas,S.D.; Fouchier,R.A.M.
EPI1903655	HA	Korea, Republic of	2019-Sep-22	EPI_ISL_4072007	A/mallard/South Korea/JB19-19/2019		Import from public-domain	Na,E.J.; Kim,Y.S.; Lee,S.Y.; Kim,Y.J.; Park,J.S.; Oem,J.K.
EPI1902638	HA	Korea, Republic of	2019-Sep-19	EPI_ISL_4071036	A/Mallard(Anas platyrhynchos)/South Korea/KNU 2019-49/2019		Import from public-domain	Durairaj,K.; Nguyen,N.M.; Tuong,H.T.; Yeo,S.J.; Park,H.; Sung,H.W.
EPI1902630	HA	Korea, Republic of	2019-Sep-18	EPI_ISL_4071035	A/Mallard(Anas platyrhynchos)/South Korea/KNU 2019-48/2019		Import from public-domain	Durairaj,K.; Nguyen,N.M.; Tuong,H.T.; Yeo,S.J.; Park,H.; Sung,H.W.
EPI1743676	HA	China	2019-Nov-19	EPI_ISL_462613	A/mallard/Anhui/3-683/2019	Harbin Veterinary Research Institute (CAAS)	Harbin Veterinary Research Institute (CAAS)	Yanbing,Li;Yulei,Li;Minghui,Li;Jingman,Tian;Xiaoli,Bai
EPI1743668	HA	China	2019-Nov-19	EPI_ISL_462612	A/mallard/Anhui/3-617/2019	Harbin Veterinary Research Institute (CAAS)	Harbin Veterinary Research Institute (CAAS)	Yanbing,Li;Yulei,Li;Minghui,Li;Jingman,Tian;Xiaoli,Bai
EPI1743660	HA	China	2019-Nov-19	EPI_ISL_462611	A/mallard/Anhui/2-682/2019	Harbin Veterinary Research Institute (CAAS)	Harbin Veterinary Research Institute (CAAS)	Yanbing,Li;Yulei,Li;Minghui,Li;Jingman,Tian;Xiaoli,Bai
EPI1743652	HA	China	2019-Nov-19	EPI_ISL_462610	A/mallard/Anhui/2-549/2019	Harbin Veterinary Research Institute (CAAS)	Harbin Veterinary Research Institute (CAAS)	Yanbing,Li;Yulei,Li;Minghui,Li;Jingman,Tian;Xiaoli,Bai
EPI1743644	HA	China	2019-Nov-19	EPI_ISL_462609	A/mallard/Anhui/1-547/2019	Harbin Veterinary Research Institute (CAAS)	Harbin Veterinary Research Institute (CAAS)	Yanbing,Li;Yulei,Li;Minghui,Li;Jingman,Tian;Xiaoli,Bai
EPI1743636	HA	China	2019-Nov-19	EPI_ISL_462608	A/mallard/Anhui/1-474/2019	Harbin Veterinary Research Institute (CAAS)	Harbin Veterinary Research Institute (CAAS)	Yanbing,Li;Yulei,Li;Minghui,Li;Jingman,Tian;Xiaoli,Bai
EPI1743628	HA	China	2019-Nov-19	EPI_ISL_462607	A/mallard/Anhui/1-451/2019	Harbin Veterinary Research Institute (CAAS)	Harbin Veterinary Research Institute (CAAS)	Yanbing,Li;Yulei,Li;Minghui,Li;Jingman,Tian;Xiaoli,Bai
EPI1656993	HA	Russian Federation	2019-Sep-29	EPI_ISL_403706	A/Mallard/Russia_Primorje/129/2019	Research Institute of Experimental and Clinical Medicine	National Institute of Animal Health	Mine, J.; Uchida, Y.; Saito, T.; Shestopalov, A.; Dubovitskiy, N.; Sobolev, I.; Derko, A.; Alekseev, A.; Sharshov, K.
EPI1638452	HA	Russian Federation	2019-Sep-21	EPI_ISL_400272	A/mallard/Amur region/81b/2019	Research Institute of Experimental and Clinical Medicine	National Institute of Animal Health	Mine, J.; Uchida, Y.; Saito, T.; Shestopalov, A.; Dubovitskiy, N.; Sobolev, I.; Derko, A.; Alekseev, A.; Sharshov, K.
EPI1549675	HA	Korea, Republic of	2014-Dec-27	EPI_ISL_378308	A/mallard/Korea/M219/2014		Import from public-domain	Kang,M.; Jang,H.-K.
EPI1549505	HA	China	2013-Oct-01	EPI_ISL_378285	A/mallard/Tumuji/TMJ-748/2013		Import from public-domain	Fan,S.; Gao,X.; Wang,T.; Sun,W.; Ying,Y.; Li,X.; Zhao,Y.; Yang,S.; Gao,Y.; Xia,X.
EPI1657091	HA	Russian Federation	2019-Oct-05	EPI_ISL_403719	A/Northern_Pintail/Russia_Primorje/137/2019	Research Institute of Experimental and Clinical Medicine	National Institute of Animal Health	Mine, J.; Uchida, Y.; Saito, T.; Shestopalov, A.; Dubovitskiy, N.; Sobolev, I.; Derko, A.; Alekseev, A.; Sharshov, K.
EPI1619613	HA	China	2017-Jan-19	EPI_ISL_397334	A/Anser Fabalis/Jiangsu/J746/2017	College of Wildlife and Protected Areas, Northeast Forestry University	Northeast Forestry University
EPI1857665	HA	Japan	2018-Nov-18	EPI_ISL_1632707	A/Eurasian wigeon/Kagoshima/KU-D45/2018	Kagoshima University	Kagoshima University
EPI1555380	HA	Vietnam	2016-Aug-12	EPI_ISL_379570	A/muscovy duck/Vietnam/HU5-1642/2016		Import from public-domain	Sakoda,Y.; Okamatsu,M.; Matsuno,K.; Chu,D.H.; Nguyen,L.T.; Jizou,M.
EPI1555356	HA	Vietnam	2015-Aug-12	EPI_ISL_379567	A/muscovy duck/Vietnam/HU3-1409/2015		Import from public-domain	Sakoda,Y.; Okamatsu,M.; Matsuno,K.; Chu,D.H.; Nguyen,L.T.; Jizou,M.
EPI1067974	HA	Vietnam	2015-Dec-08	EPI_ISL_279514	A/muscovy duck/Vietnam/LBM838/2015		Import from public-domain	Soda,K.; Nguyen,K.H.; Trang,H.U.; Le,Q.M.; Ito,T.
EPI1067966	HA	Vietnam	2015-Nov-10	EPI_ISL_279513	A/muscovy duck/Vietnam/LBM811/2015		Import from public-domain	Soda,K.; Nguyen,K.H.; Trang,H.U.; Le,Q.M.; Ito,T.
EPI596646	HA	Vietnam	2013-Jun-07	EPI_ISL_181139	A/muscovy duck/Quang Ninh/71/2013		Import from public-domain	Soda,K.; Hotta,K.; Trang,H.U.; Le,Q.M.; Yamashiro,T.; Ito,T.
EPI596497	HA	Vietnam	2014-Apr-12	EPI_ISL_181124	A/muscovy duck/Vietnam/LBM601/2014		Import from public-domain	Soda,K.; Hotta,K.; Trang,H.U.; Le,Q.M.; Yamashiro,T.; Ito,T.
EPI596430	HA	Vietnam	2013-Dec-10	EPI_ISL_181121	A/muscovy duck/Vietnam/LBM541/2013		Import from public-domain	Soda,K.; Hotta,K.; Trang,H.U.; Le,Q.M.; Yamashiro,T.; Ito,T.
EPI574312	HA	Vietnam	2011-Dec-06	EPI_ISL_174914	A/muscovy duck/Vietnam/LBM69/2011		Import from public-domain	Soda,K.; Hotta,K.; Trang,H.U.; Le,Q.M.; Yamashiro,T.; Ito,T.; Trang,U.H.
EPI574301	HA	Vietnam	2011-Oct-12	EPI_ISL_174912	A/muscovy duck/Vietnam/LBM21/2011		Import from public-domain	Soda,K.; Hotta,K.; Trang,H.U.; Le,Q.M.; Yamashiro,T.; Ito,T.; Trang,U.H.
EPI1526581	HA	Korea, Republic of	2017-Dec-07	EPI_ISL_372317	A/Aix galericulata/South Korea/K17-1638-5/2017		Import from public-domain	Jeong,S.; Lee,D.-H.; Kim,Y.-J.; Lee,S.-H.; Cho,A.Y.; Noh,J.-Y.; Erdene-Ochir,T.-O.; Jeong,J.-H.; Song,C.-S.
EPI889939	HA	Netherlands	2014-Dec-15	EPI_ISL_243457	A/barnacle goose/Netherlands/1/2014		Import from public-domain	Poen,M.J.; Verhagen,J.H.; Vuong,O.; Scheuer,R.D.; Pas,S.D.; Fouchier,R.A.M.
EPI1584795	HA	Vietnam	2018-Aug-23	EPI_ISL_389661	A/chicken/Vietnam/HU10-214/2018		Import from public-domain	Sakoda,Y.; Okamatsu,M.; Matsuno,K.; Le,K.T.; Nguyen,L.T.; Jizou,M.
EPI1555340	HA	Vietnam	2015-Aug-12	EPI_ISL_379565	A/chicken/Vietnam/HU3-515/2015		Import from public-domain	Sakoda,Y.; Okamatsu,M.; Matsuno,K.; Chu,D.H.; Nguyen,L.T.; Jizou,M.
EPI1153482	HA	Vietnam	2015-Nov-07	EPI_ISL_293988	A/chicken/Vietnam/HU4-26/2015		Import from public-domain	Sakoda,Y.; Okamatsu,M.; Matsuno,K.; Jizou,M.
EPI1836855	HA	China	2016-Nov-03	EPI_ISL_707678	A/pigeon/Fujian/11.3_FZHX1112-C/2016		Import from public-domain	Bi,Y.; Li,J.; Li,S.; Fu,G.; Jin,T.; Zhang,C.; Yang,Y.; Ma,Z.; Tian,W.; Xiao,S.; Li,L.; Yin,R.; Zhang,Y.; Wang,L.; Qin,Y.; Yao,Z.; Meng,F.; Hu,D.; Li,D.; Wong,G.; Liu,F.; Lv,N.; Fu,L.; Peng,Y.; Ma,J.; Sharshov,K.; Shestopalov,A.; Gulyaeva,M.; Gao,G.F.; Chen,J.; Shi,Y.; Liu,W.J.; Chu,D.; Huang,Y.; Liu,Y.; Liu,L.; Chen,Q.; Shi,W.
EPI1836847	HA	China	2017-Jan-17	EPI_ISL_707677	A/pigeon/Fujian/1.17_FZHX0114-O/2017		Import from public-domain	Bi,Y.; Li,J.; Li,S.; Fu,G.; Jin,T.; Zhang,C.; Yang,Y.; Ma,Z.; Tian,W.; Xiao,S.; Li,L.; Yin,R.; Zhang,Y.; Wang,L.; Qin,Y.; Yao,Z.; Meng,F.; Hu,D.; Li,D.; Wong,G.; Liu,F.; Lv,N.; Fu,L.; Peng,Y.; Ma,J.; Sharshov,K.; Shestopalov,A.; Gulyaeva,M.; Gao,G.F.; Chen,J.; Shi,Y.; Liu,W.J.; Chu,D.; Huang,Y.; Liu,Y.; Liu,L.; Chen,Q.; Shi,W.
EPI1820154	HA	China	2018-Oct-28	EPI_ISL_696840	A/pigeon/Guizhou/10.28_ZYLJJ003-O/2018		Import from public-domain	Bi,Y.; Li,J.; Li,S.; Fu,G.; Jin,T.; Zhang,C.; Yang,Y.; Ma,Z.; Tian,W.; Xiao,S.; Li,L.; Yin,R.; Zhang,Y.; Wang,L.; Qin,Y.; Yao,Z.; Meng,F.; Hu,D.; Li,D.; Wong,G.; Liu,F.; Lv,N.; Fu,L.; Peng,Y.; Ma,J.; Sharshov,K.; Shestopalov,A.; Gulyaeva,M.; Gao,G.F.; Chen,J.; Shi,Y.; Liu,W.J.; Chu,D.; Huang,Y.; Liu,Y.; Liu,L.; Chen,Q.; Shi,W.
EPI1624111	HA	China	2013-Nov-01	EPI_ISL_397853	A/Pigeon/China/R095/2013		Import from public-domain	Peng,C.
EPI1624110	HA	China	2016-May-11	EPI_ISL_397852	A/Pigeon/China/G1474/2016		Import from public-domain	Peng,C.
EPI1902654	HA	Korea, Republic of	2019-Nov-06	EPI_ISL_4071038	A/Green-winged teal(Anas crecca)/South Korea/KNU 2019-69/2019		Import from public-domain	Durairaj,K.; Nguyen,N.M.; Tuong,H.T.; Yeo,S.J.; Park,H.; Sung,H.W.
EPI1902646	HA	Korea, Republic of	2019-Nov-06	EPI_ISL_4071037	A/Green-winged teal(Anas crecca)/South Korea/KNU 2019-70/2019		Import from public-domain	Durairaj,K.; Nguyen,N.M.; Tuong,H.T.; Yeo,S.J.; Park,H.; Sung,H.W.
EPI1567324	HA	Japan	2017-Mar-27	EPI_ISL_381833	A/whooper swan/Iwate/21/2017		Import from public-domain	Sakoda,Y.; Okamatsu,M.; Matsuno,K.
EPI1567211	HA	Korea, Republic of	2017-Mar-14	EPI_ISL_381805	A/white-fronted goose/Korea/F56-3/2017		Import from public-domain	Kang,M.; Jang,H.-K.
EPI1550906	HA	China	2013-Dec-01	EPI_ISL_378633	A/common teal/Nanji/NJ-280/2013		Import from public-domain	Fan,S.; Gao,X.; Wang,T.; Sun,W.; Ying,Y.; Li,X.; Zhao,Y.; Yang,S.; Gao,Y.; Xia,X.
EPI1550890	HA	China	2013-Dec-01	EPI_ISL_378631	A/common teal/Nanji/NJ-262/2013		Import from public-domain	Fan,S.; Gao,X.; Wang,T.; Sun,W.; Ying,Y.; Li,X.; Zhao,Y.; Yang,S.; Gao,Y.; Xia,X.
EPI1550882	HA	China	2013-Dec-01	EPI_ISL_378630	A/common teal/Nanji/NJ-233/2013		Import from public-domain	Fan,S.; Gao,X.; Wang,T.; Sun,W.; Ying,Y.; Li,X.; Zhao,Y.; Yang,S.; Gao,Y.; Xia,X.
EPI1550874	HA	China	2013-Dec-01	EPI_ISL_378629	A/common teal/Nanji/NJ-227/2013		Import from public-domain	Fan,S.; Gao,X.; Wang,T.; Sun,W.; Ying,Y.; Li,X.; Zhao,Y.; Yang,S.; Gao,Y.; Xia,X.
EPI1974963	HA	Bangladesh	2021-Jan-10	EPI_ISL_9578955	A/duck/Bangladesh/17D1585/2021	icddr,b International Centre for Diarrhoeal Disease Research, Bangladesh	International Centre for Diarrhoeal Disease Research (ICDDR,B)	Hossain, M.E.; Miah, M.; Alam, S.; Hasan, R.; Hasan, M.M.; Ami, J.Q.; Davis, C.T.; Mott, A.J.; Davis, W.;Chowdhury, S.; Rahman, M.Z
EPI1785278	HA	Korea, Republic of	2018-Mar-21	EPI_ISL_504948	A/Bean Goose/South Korea/KNU18-6/2018		Import from public-domain	Nguyen,N.M.; Yeo,S.J.; Sung,H.W.; Park,H.
EPI1567195	HA	Korea, Republic of	2017-Mar-07	EPI_ISL_381803	A/bean goose/Korea/F54-8/2017		Import from public-domain	Kang,M.; Jang,H.-K.
EPI1567187	HA	Korea, Republic of	2017-Jan-31	EPI_ISL_381802	A/bean goose/Korea/F27-6/2017		Import from public-domain	Kang,M.; Jang,H.-K.
EPI1600708	HA	Vietnam	2018-Aug-30	EPI_ISL_393327	A/duck/Vietnam/HU10-1879/2018		Import from public-domain	Sakoda,Y.; Okamatsu,M.; Matsuno,K.; Le,K.T.; Nguyen,L.T.; Jizou,M.
EPI1600668	HA	Vietnam	2018-Aug-30	EPI_ISL_393322	A/duck/Vietnam/HU10-1743/2018		Import from public-domain	Sakoda,Y.; Okamatsu,M.; Matsuno,K.; Le,K.T.; Nguyen,L.T.; Jizou,M.
EPI1584787	HA	Vietnam	2018-Aug-20	EPI_ISL_389660	A/duck/Vietnam/HU9-999/2018		Import from public-domain	Sakoda,Y.; Okamatsu,M.; Matsuno,K.; Le,K.T.; Nguyen,L.T.; Jizou,M.
EPI1584730	HA	Vietnam	2018-Aug-16	EPI_ISL_389652	A/duck/Vietnam/HU9-521/2018		Import from public-domain	Sakoda,Y.; Okamatsu,M.; Matsuno,K.; Le,K.T.; Nguyen,L.T.; Jizou,M.
EPI1584714	HA	Vietnam	2018-Aug-15	EPI_ISL_389650	A/duck/Vietnam/HU9-455/2018		Import from public-domain	Sakoda,Y.; Okamatsu,M.; Matsuno,K.; Le,K.T.; Nguyen,L.T.; Jizou,M.
EPI1584698	HA	Vietnam	2018-Aug-14	EPI_ISL_389648	A/duck/Vietnam/HU9-211/2018		Import from public-domain	Sakoda,Y.; Okamatsu,M.; Matsuno,K.; Le,K.T.; Nguyen,L.T.; Jizou,M.
EPI1584690	HA	Vietnam	2018-Aug-14	EPI_ISL_389647	A/duck/Vietnam/HU9-194/2018		Import from public-domain	Sakoda,Y.; Okamatsu,M.; Matsuno,K.; Le,K.T.; Nguyen,L.T.; Jizou,M.
EPI1557243	HA	Vietnam	2017-Aug-22	EPI_ISL_379967	A/duck/Vietnam/HU8-1088/2017		Import from public-domain	Sakoda,Y.; Okamatsu,M.; Matsuno,K.; Chu,D.H.; Nguyen,L.T.; Jizou,M.
EPI1557235	HA	Vietnam	2017-Aug-01	EPI_ISL_379966	A/duck/Vietnam/HU7-294/2017		Import from public-domain	Sakoda,Y.; Okamatsu,M.; Matsuno,K.; Chu,D.H.; Nguyen,L.T.; Jizou,M.
EPI1557187	HA	Vietnam	2015-Aug-12	EPI_ISL_379960	A/duck/Vietnam/HU3-184/2015		Import from public-domain	Sakoda,Y.; Okamatsu,M.; Matsuno,K.; Chu,D.H.; Nguyen,L.T.; Jizou,M.
EPI1567227	HA	Korea, Republic of	2014-Dec-27	EPI_ISL_381807	A/wild waterfowl/Korea/M130/2014		Import from public-domain	Kang,M.; Jang,H.-K.
EPI1567219	HA	Korea, Republic of	2014-Dec-27	EPI_ISL_381806	A/wild waterfowl/Korea/M129/2014		Import from public-domain	Kang,M.; Jang,H.-K.
EPI1567203	HA	Korea, Republic of	2017-Mar-14	EPI_ISL_381804	A/wild waterfowl/Korea/F56-1/2017		Import from public-domain	Kang,M.; Jang,H.-K.
EPI1567179	HA	Korea, Republic of	2016-Dec-29	EPI_ISL_381801	A/wild waterfowl/Korea/F14-5/2016		Import from public-domain	Kang,M.; Jang,H.-K.
EPI1566631	HA	Korea, Republic of	2010-Feb-23	EPI_ISL_381693	A/wild waterfowl/Korea/M54-F-1/2010		Import from public-domain	Kang,M.; Jang,H.-K.
EPI666853	HA	China	2015-Apr-23	EPI_ISL_200567	A/goose/Guangdong/04.23 DGQTXC172-O/2015(Mixed)		Institute of Microbiology, Chinese Academy of Sciences
EPI666837	HA	China	2015-Mar-27	EPI_ISL_200565	A/goose/Guangdong/03.27 DGQTXC236-P/2015(Mixed)		Institute of Microbiology, Chinese Academy of Sciences
EPI666829	HA	China	2015-Mar-27	EPI_ISL_200564	A/goose/Guangdong/03.27 DGQTXC239-P/2015(Mixed)		Institute of Microbiology, Chinese Academy of Sciences
EPI666821	HA	China	2015-Mar-27	EPI_ISL_200563	A/goose/Guangdong/03.27 DGQTXC238-O/2015(Mixed)		Institute of Microbiology, Chinese Academy of Sciences
EPI666613	HA	China	2015-Apr-23	EPI_ISL_200537	A/goose/Guangdong/04.23 DGQTXC239-O/2015(Mixed)		Institute of Microbiology, Chinese Academy of Sciences
EPI666485	HA	China	2015-Apr-23	EPI_ISL_200521	A/goose/Guangdong/04.23 DGQTXC236-O/2015(Mixed)		Institute of Microbiology, Chinese Academy of Sciences
EPI1831573	HA	China	2011-Nov-01	EPI_ISL_702438	A/goose/China/1127-1/2011		Import from public-domain	Lin,W.; Cui,H.; Teng,Q.; Li,L.; shi,Y.; Li,X.; Yang,J.; Liu,Q.; Deng,J.; Li,Z.
EPI1831572	HA	China	2011-Nov-01	EPI_ISL_702411	A/goose/China/1268-1/2011		Import from public-domain	Lin,W.; Cui,H.; Teng,Q.; Li,L.; shi,Y.; Li,X.; Yang,J.; Liu,Q.; Deng,J.; Li,Z.
EPI1148063	HA	Korea, Republic of	2017-Feb-08	EPI_ISL_292822	A/white-fronted goose/Korea/H952/2017	Animal and Plant Quarantine Agency (O-2144)	Animal and Plant Quarantine Agency (S-2145)
EPI1148055	HA	Korea, Republic of	2017-Feb-08	EPI_ISL_292821	A/white-fronted goose/Korea/H909-1/2017	Animal and Plant Quarantine Agency (O-2144)	Animal and Plant Quarantine Agency (S-2145)
EPI1147975	HA	Korea, Republic of	2015-Nov-03	EPI_ISL_292796	A/white-fronted goose/Korea/H3178/2015	Animal and Plant Quarantine Agency (O-2144)	Animal and Plant Quarantine Agency (S-2145)
EPI890389	HA	Netherlands	2010-Nov-23	EPI_ISL_243657	A/greater white-fronted goose/Netherlands/6/2010		Import from public-domain	Poen,M.J.; Verhagen,J.H.; Vuong,O.; Scheuer,R.D.; Pas,S.D.; Fouchier,R.A.M.
EPI890643	HA	Netherlands	2011-Jan-11	EPI_ISL_243648	A/greater white-fronted goose/Netherlands/3/2011		Import from public-domain	Poen,M.J.; Verhagen,J.H.; Vuong,O.; Scheuer,R.D.; Pas,S.D.; Fouchier,R.A.M.
EPI890032	HA	Netherlands	2010-Feb-04	EPI_ISL_243613	A/greater white-fronted goose/Netherlands/4/2010		Import from public-domain	Poen,M.J.; Verhagen,J.H.; Vuong,O.; Scheuer,R.D.; Pas,S.D.; Fouchier,R.A.M.
EPI1062316	HA	China	2016-Nov-28	EPI_ISL_278518	A/Bean goose/Hubei/CH-i5/2016_H6N1		Wuhan Institute of Virology
EPI1062308	HA	China	2016-Nov-28	EPI_ISL_278517	A/Bean goose/Hubei/CH-i1/2016_H6N1		Wuhan Institute of Virology
EPI1062300	HA	China	2016-Nov-28	EPI_ISL_278516	A/Bean goose/Hubei/CH-i7/2016_H6N1		Wuhan Institute of Virology
EPI1062292	HA	China	2016-Nov-28	EPI_ISL_278515	A/Bean goose/Hubei/CH-i9/2016_H6N1		Wuhan Institute of Virology
EPI1062284	HA	China	2016-Nov-28	EPI_ISL_278514	A/Bean goose/Hubei/CH-I39/2016_H6N1		Wuhan Institute of Virology
EPI1062276	HA	China	2016-Nov-28	EPI_ISL_278513	A/Bean goose/Hubei/CH-I12/2016_H6N1		Wuhan Institute of Virology
EPI1062268	HA	China	2016-Nov-28	EPI_ISL_278512	A/Bean goose/Hubei/CH-I28/2016_H6N1		Wuhan Institute of Virology
EPI1062260	HA	China	2016-Nov-28	EPI_ISL_278511	A/Bean goose/Hubei/CH-I41/2016_H6N1		Wuhan Institute of Virology
EPI1062252	HA	China	2016-Nov-28	EPI_ISL_278510	A/Bean goose/Hubei/CH-I26/2016_H6N1		Wuhan Institute of Virology
EPI1062244	HA	China	2016-Nov-28	EPI_ISL_278509	A/Bean goose/Hubei/CH-I54/2016_H6N1		Wuhan Institute of Virology
EPI867081	HA	Japan	2016-Nov-21	EPI_ISL_239432	A/whooper swan/Ibaraki/081104/2016	National Institute of Animal Health	National Institute of Animal Health	Uchida, Y.
EPI1147951	HA	Korea, Republic of	2012-Nov-27	EPI_ISL_292793	A/wild bird/Korea/A35/2012	Animal and Plant Quarantine Agency (O-2144)	Animal and Plant Quarantine Agency (S-2145)
EPI666581	HA	China	2015-Apr-23	EPI_ISL_200533	A/pigeon/Guangdong/04.23 DGQTXC196-O/2015(Mixed)		Institute of Microbiology, Chinese Academy of Sciences
EPI540407	HA	Bangladesh	2013-Jan-23	EPI_ISL_165810	A/waterfowl/Bangladesh/12301/2013	Institute of Epidemiology Disease Control and Research (IEDCR) & Bangladesh National Influenza Centre (NIC)	Centers for Disease Control and Prevention	Gerloff, Nancy; Simpson, Natosha; Davis, C. Todd
EPI1986008	HA	Bangladesh	2021-Jan-04	EPI_ISL_9953028	A/duck/Bangladesh/18B428/2021	icddr,b International Centre for Diarrhoeal Disease Research, Bangladesh	International Centre for Diarrhoeal Disease Research (ICDDR,B)	Hossain, M.E.; Miah, M.; Alam, S.; Hasan, R.; Davis, C.T.; Mott, A.J.; Davis, W.; Chowdhury, S.; Rahman, M.Z
EPI667109	HA	China	2015-Apr-10	EPI_ISL_200599	A/chicken/Guangxi/04.10 NM126/2015(Mixed)		Institute of Microbiology, Chinese Academy of Sciences
EPI667093	HA	China	2015-Apr-10	EPI_ISL_200597	A/chicken/Guangxi/04.10 JX039/2015(Mixed)		Institute of Microbiology, Chinese Academy of Sciences
EPI666653	HA	China	2015-Apr-23	EPI_ISL_200542	A/chicken/Guangdong/04.23 DGQTXC163-O/2015(Mixed)		Institute of Microbiology, Chinese Academy of Sciences
EPI666645	HA	China	2015-Apr-23	EPI_ISL_200541	A/chicken/Guangdong/04.23 DGQTXC167-O/2015(Mixed)		Institute of Microbiology, Chinese Academy of Sciences
EPI666629	HA	China	2015-Apr-23	EPI_ISL_200539	A/chicken/Guangdong/04.23 DGQTXC191-P/2015(Mixed)		Institute of Microbiology, Chinese Academy of Sciences
EPI666621	HA	China	2015-Apr-23	EPI_ISL_200538	A/chicken/Guangdong/04.23 DGQTXC169-O/2015(Mixed)		Institute of Microbiology, Chinese Academy of Sciences
EPI666805	HA	China	2015-Apr-15	EPI_ISL_200561	A/chicken/Guangxi/04.10 NM120-P/2015(Mixed)		Institute of Microbiology, Chinese Academy of Sciences
EPI666797	HA	China	2015-Apr-14	EPI_ISL_200560	A/chicken/Guangxi/04.10 NM119-P/2015(Mixed)		Institute of Microbiology, Chinese Academy of Sciences
EPI666789	HA	China	2015-Apr-13	EPI_ISL_200559	A/chicken/Guangxi/04.10 NM138-P/2015(Mixed)		Institute of Microbiology, Chinese Academy of Sciences
EPI666781	HA	China	2015-Apr-12	EPI_ISL_200558	A/chicken/Guangxi/04.10 NM121-P/2015(Mixed)		Institute of Microbiology, Chinese Academy of Sciences
EPI666773	HA	China	2015-Apr-11	EPI_ISL_200557	A/chicken/Guangxi/04.10 NM113/2015(Mixed)		Institute of Microbiology, Chinese Academy of Sciences
EPI666765	HA	China	2015-Apr-10	EPI_ISL_200556	A/chicken/Guangxi/04.10 NM112/2015(Mixed)		Institute of Microbiology, Chinese Academy of Sciences
EPI666693	HA	China	2015-Apr-10	EPI_ISL_200547	A/chicken/Guangxi/04.10 NM095-112-P/2015(Mixed)		Institute of Microbiology, Chinese Academy of Sciences
EPI666685	HA	China	2015-Apr-10	EPI_ISL_200546	A/chicken/Guangxi/04.10 NM096-113-P/2015(Mixed)		Institute of Microbiology, Chinese Academy of Sciences
EPI1551416	HA	South Africa	2016-Jul-08	EPI_ISL_378725	A/chicken/South Africa/N2826/2016		Import from public-domain	Abolnik,C.; Ebersohn,K.
EPI459889	HA	Taiwan	2013-May-15	EPI_ISL_143276	A/chicken/Taiwan/A2837/2013(H6N1)	Animal Health Research Institute	Animal Health Research Institute (Taiwan)	Lee, MS
EPI645799	HA	Vietnam	2014-Sep-01	EPI_ISL_196424	A/chicken/Vietnam/HU1-524/2014		Import from public-domain	Kida,H.; Sakoda,Y.; Okamatsu,M.; Hatamachi,J.
EPI1156564	HA	France	2016-Jan-21	EPI_ISL_294779	A/duck/France/160051/2016	Anses (Ploufragan-Plouzané)	ANSES Agence Nationale De Securite Sanitaire De L’alimentation
EPI1156553	HA	France	2015-Dec-09	EPI_ISL_294778	A/duck/France/160056/2016	Anses (Ploufragan-Plouzané)	ANSES Agence Nationale De Securite Sanitaire De L’alimentation
EPI667285	HA	China	2015-Apr-16	EPI_ISL_200621	A/duck/Guangdong/04.16 SZLGWL004/2015(Mixed)		Institute of Microbiology, Chinese Academy of Sciences
EPI667101	HA	China	2015-Apr-10	EPI_ISL_200598	A/duck/Guangxi/04.10 JX030/2015(Mixed)		Institute of Microbiology, Chinese Academy of Sciences
EPI667085	HA	China	2015-Feb-11	EPI_ISL_200596	A/duck/Guangdong/02.11 DGCPSJ008-P/2015(Mixed)		Institute of Microbiology, Chinese Academy of Sciences
EPI667069	HA	China	2015-Feb-11	EPI_ISL_200594	A/duck/Guangdong/02.11 DGQTXC1199-P/2015(Mixed)		Institute of Microbiology, Chinese Academy of Sciences
EPI667061	HA	China	2015-Feb-11	EPI_ISL_200593	A/duck/Guangdong/02.11 DGQTXC195-P/2015(Mixed)		Institute of Microbiology, Chinese Academy of Sciences
EPI667053	HA	China	2015-Feb-11	EPI_ISL_200592	A/duck/Guangdong/02.11 DGQTSJ162-P/2015(Mixed)		Institute of Microbiology, Chinese Academy of Sciences
EPI667045	HA	China	2015-Feb-11	EPI_ISL_200591	A/duck/Guangdong/02.11 DGQTSJ157-P/2015(Mixed)		Institute of Microbiology, Chinese Academy of Sciences
EPI667037	HA	China	2015-Feb-11	EPI_ISL_200590	A/duck/Guangdong/02.11 DGQTSJ155-P/2015(Mixed)		Institute of Microbiology, Chinese Academy of Sciences
EPI667029	HA	China	2015-Feb-11	EPI_ISL_200589	A/duck/Guangdong/02.11 DGQTSJ153-P/2015(Mixed)		Institute of Microbiology, Chinese Academy of Sciences
EPI667021	HA	China	2015-Feb-11	EPI_ISL_200588	A/duck/Guangdong/02.11 DGQTSJ152-P/2015(Mixed)		Institute of Microbiology, Chinese Academy of Sciences
EPI667013	HA	China	2015-Feb-11	EPI_ISL_200587	A/duck/Guangdong/02.11 DGQTSJ150-P/2015(Mixed)		Institute of Microbiology, Chinese Academy of Sciences
EPI666997	HA	China	2015-Apr-10	EPI_ISL_200585	A/duck/Guangxi/04.10 JX022/2015(Mixed)		Institute of Microbiology, Chinese Academy of Sciences
EPI666989	HA	China	2015-Apr-10	EPI_ISL_200584	A/duck/Guangxi/04.10 JX019/2015(Mixed)		Institute of Microbiology, Chinese Academy of Sciences
EPI666981	HA	China	2015-Apr-10	EPI_ISL_200583	A/duck/Guangxi/04.10 JX013/2015(Mixed)		Institute of Microbiology, Chinese Academy of Sciences
EPI666957	HA	China	2015-Mar-26	EPI_ISL_200580	A/duck/Guangdong/03.26 DGCPLB014-O/2015(Mixed)		Institute of Microbiology, Chinese Academy of Sciences
EPI666933	HA	China	2015-Mar-27	EPI_ISL_200577	A/duck/Guangdong/03.27 DGQTSJ132-P/2015(Mixed)		Institute of Microbiology, Chinese Academy of Sciences
EPI666877	HA	China	2015-Apr-22	EPI_ISL_200570	A/duck/Guangdong/04.22 DGCP004-O/2015(Mixed)		Institute of Microbiology, Chinese Academy of Sciences
EPI666869	HA	China	2015-Apr-22	EPI_ISL_200569	A/duck/Guangdong/04.22 DGCP020-P/2015(Mixed)		Institute of Microbiology, Chinese Academy of Sciences
EPI666813	HA	China	2015-Apr-23	EPI_ISL_200562	A/duck/Guangdong/04.23 DGQTXC209-O/2015(Mixed)		Institute of Microbiology, Chinese Academy of Sciences
EPI666701	HA	China	2015-Apr-23	EPI_ISL_200548	A/duck/Guangdong/04.23 DGQTSJ143-P/2015(Mixed)		Institute of Microbiology, Chinese Academy of Sciences
EPI666661	HA	China	2015-Apr-23	EPI_ISL_200543	A/duck/Guangdong/04.23 DGQTXC186-P/2015(Mixed)		Institute of Microbiology, Chinese Academy of Sciences
EPI1187127	HA	Japan	2014-Jan-01	EPI_ISL_301021	A/duck/Aichi/231009/2014	National Institute of Animal Health	National Institute of Animal Health
EPI1831571	HA	China	2011-Nov-01	EPI_ISL_702385	A/duck/China/A729-2/2011		Import from public-domain	Lin,W.; Cui,H.; Teng,Q.; Li,L.; shi,Y.; Li,X.; Yang,J.; Liu,Q.; Deng,J.; Li,Z.
EPI1521657	HA	Japan	2017-Oct-13	EPI_ISL_370671	A/duck/Hokkaido/WZ75/2017		Import from public-domain	Sakoda,Y.; Okamatsu,M.; Matsuno,K.
EPI1510486	HA	Japan	2015-Oct-28	EPI_ISL_368624	A/duck/Akita/051007/2015		Import from public-domain	Sakoda,Y.; Okamatsu,M.; Matsuno,K.
EPI1309796	HA	China	2010-Sep-01	EPI_ISL_329645	A/duck/Guangdong/C45/2010		Import from public-domain	Zhang,S.; Liao,M.; Jiao,P.
EPI736691	HA	China	2014-Oct-12	EPI_ISL_216914	A/duck/Guizhou/013/2014		Import from public-domain	Duan,Z.; Chen,J.; Ji,X.; Xu,H.; Ruan,Y.; Zhao,J.
EPI891066	HA	Netherlands	2012-Sep-05	EPI_ISL_243659	A/mallard duck/Netherlands/10/2012		Import from public-domain	Poen,M.J.; Verhagen,J.H.; Vuong,O.; Scheuer,R.D.; Pas,S.D.; Fouchier,R.A.M.
EPI890431	HA	Netherlands	2014-Oct-01	EPI_ISL_243620	A/mallard duck/Netherlands/7/2014		Import from public-domain	Poen,M.J.; Verhagen,J.H.; Vuong,O.; Scheuer,R.D.; Pas,S.D.; Fouchier,R.A.M.
EPI890248	HA	Netherlands	2011-Sep-14	EPI_ISL_243608	A/mallard duck/Netherlands/15/2011		Import from public-domain	Poen,M.J.; Verhagen,J.H.; Vuong,O.; Scheuer,R.D.; Pas,S.D.; Fouchier,R.A.M.
EPI890768	HA	Netherlands	2010-Sep-03	EPI_ISL_243595	A/mallard duck/Netherlands/18/2010		Import from public-domain	Poen,M.J.; Verhagen,J.H.; Vuong,O.; Scheuer,R.D.; Pas,S.D.; Fouchier,R.A.M.
EPI889677	HA	Netherlands	2011-Sep-24	EPI_ISL_243588	A/mallard duck/Netherlands/20/2011		Import from public-domain	Poen,M.J.; Verhagen,J.H.; Vuong,O.; Scheuer,R.D.; Pas,S.D.; Fouchier,R.A.M.
EPI359950	HA	Vietnam	2011-Sep-17	EPI_ISL_108462	A/duck/Vietnam/OIE-2562/2011		Import from public-domain	Kida,H.; Sakoda,Y.; Okamatsu,M.; Nam,H.V.; Long,N.V.; Huy,C.D.; Tien,T.N.; Hatamachi,J.
EPI890762	HA	Netherlands	2011-Jan-06	EPI_ISL_243609	A/barnacle goose/Netherlands/1/2011		Import from public-domain	Poen,M.J.; Verhagen,J.H.; Vuong,O.; Scheuer,R.D.; Pas,S.D.; Fouchier,R.A.M.
EPI889441	HA	Netherlands	2010-Jan-08	EPI_ISL_243531	A/barnacle goose/Netherlands/1/2010		Import from public-domain	Poen,M.J.; Verhagen,J.H.; Vuong,O.; Scheuer,R.D.; Pas,S.D.; Fouchier,R.A.M.
